# Supplementary material for: Verification of the predictive value of EV-associated biomarkers MMP9 and CEACAM1 in rehabilitation of ischemic stroke
Source: Extracell Vesicles Circ Nucl Acids. 2026 Apr 13;7(2):496–513. doi: 10.20517/evcna.2025.122 (PMC13174194; doi:10.20517/evcna.2025.122)
Supplement: Supplementary file 1 [file evcna-7-2-496-SupplementaryMaterials.zip]

Archive with 6 entries (5 files):
- evcna60122-SupplementaryMaterials/Supplementary Table 1.xlsx
- evcna60122-SupplementaryMaterials/Supplementary Table 2.xlsx
- evcna60122-SupplementaryMaterials/Supplementary Table 3.xlsx
- evcna60122-SupplementaryMaterials/Supplementary Table 4.xlsx
- evcna60122-SupplementaryMaterials/evcna60122-SupplementaryMaterials.pdf
- evcna60122-SupplementaryMaterials/
