# Supplementary material for: Verification of the predictive value of EV-associated biomarkers MMP9 and CEACAM1 in rehabilitation of ischemic stroke
Source: Extracell Vesicles Circ Nucl Acids. 2026 Apr 13;7(2):496–513. doi: 10.20517/evcna.2025.122 (PMC13174194; doi:10.20517/evcna.2025.122)
Supplement: Supplementary file 1 [file evcna-7-2-496-SupplementaryMaterials.zip › evcna60122-SupplementaryMaterials/Supplementary Table 1.xlsx]

## Sheet: Secretech exoseek panel 184
gene name	protein name	Uniprot	Gene synonym	Protein class
ABCG2	ATP binding cassette subfamily G member 2	Q9UNQ0	ABCP, BCRP, CD338, EST157481, MXR	Cancer-related genes, CD markers, Enzymes, Metabolic proteins, Predicted intracellular proteins, Predicted membrane proteins, Transporters
ADAM10	Disintegrin and metalloproteinase domain-containing protein 10	O14672	CD156C, HsT18717, kuz, MADM	Cancer-related genes, CD markers, Disease related genes, Enzymes, Plasma proteins, Potential drug targets, Predicted intracellular proteins, Predicted membrane proteins, Transporters
ADGRG1	adhesion G protein-coupled receptor G1	Q9Y653	GPR56, TM7LN4, TM7XN1	Disease related genes, G-protein coupled receptors, Human disease related genes, Potential drug targets, Predicted intracellular proteins, Predicted membrane proteins, Predicted secreted proteins
ALDH1A1	Retinal dehydrogenase 1	P00352	ALDH1, PUMB1, RALDH1	Enzymes, Metabolic proteins, Plasma proteins, Predicted intracellular proteins
AMIGO1	Amphoterin-induced protein 1	Q86WK6	AMIGO, KIAA1163	Predicted membrane proteins, Transporters
AMIGO2	Amphoterin-induced protein 2	Q86SJ2	ALI1, DEGA	Predicted membrane proteins
ANXA1	annexin A1	P04083	ANX1, LPC1	Cancer-related genes, FDA approved drug targets, Plasma proteins, Predicted intracellular proteins, Predicted secreted proteins, Transporters
AXL	AXL receptor tyrosine kinase receptor UFO	P30530	ARK, JTK11, Tyro7, UFO	Disease related genes, Enzymes, FDA approved drug targets, Metabolic proteins, Plasma proteins, Predicted membrane proteins
BCAM	basal cell adhesion molecule	P50895	CD239, LU	Blood group antigen proteins, CD markers, Plasma proteins, Predicted intracellular proteins, Predicted membrane proteins
BOC	BOC cell adhesion associated, oncogene regulated	Q9BWV1	CDON2	Predicted intracellular proteins, Predicted membrane proteins
CADM3	Cell adhesion molecule 3	Q8N126	BIgR, FLJ10698, IGSF4B, Necl-1, NECL1, SynCAM3, TSLL1	Predicted intracellular proteins, Predicted membrane proteins
CADM4	cell adhesion molecule 4	Q8NFZ8	IGSF4C, Necl-4, SynCAM4, TSLL2	Predicted membrane proteins
CAV1	Caveolin-1	Q03135	CAV	Cancer-related genes, Disease related genes, Human disease related genes, Potential drug targets, Predicted intracellular proteins, Predicted membrane proteins, Transporters
CCR6	C-C motif chemokine receptor 6	P51684	BN-1, CD196, CKR-L3, CMKBR6, DCR2, DRY-6, GPR-CY4, GPR29, STRL22	CD markers, G-protein coupled receptors, Human disease related genes, Predicted membrane proteins
CD151	CD151 antigen	P48509	PETA-3, RAPH, SFA-1, TSPAN24	Blood group antigen proteins, CD markers, Disease related genes, Human disease related genes, Potential drug targets, Predicted membrane proteins, Transporters
CD20	CD20	P11836	B1, Bp35, CD20, MS4A1	CD markers, Disease related genes, FDA approved drug targets, Human disease related genes, Predicted intracellular proteins, Predicted membrane proteins, Transporters
CD22	CD22 molecule	P20273	SIGLEC-2, SIGLEC2	CD markers, FDA approved drug targets, Plasma proteins, Predicted intracellular proteins, Predicted membrane proteins
CD24	Signal transducer CD24	P25063	CD24A	Cancer-related genes, CD markers, Disease related genes, Predicted intracellular proteins
CD26	CD26/Dipeptidyl peptidase 4	P27487	ADCP2, CD26, DPPIV	CD markers, Enzymes, FDA approved drug targets, Plasma proteins, Predicted intracellular proteins, Predicted secreted proteins
CD274	CD274 molecule	Q9NZQ7	B7-H, B7-H1, B7H1, PD-L1, PDCD1LG1, PDL1	Cancer-related genes, CD markers, Disease related genes, FDA approved drug targets, Predicted membrane proteins
CD33	CD33 molecule	P20138	FLJ00391, p67, SIGLEC-3, SIGLEC3	CD markers, FDA approved drug targets, Plasma proteins, Predicted membrane proteins
CD36	CD36/Platelet glycoprotein 4	P16671	FAT, GP3B, GP4, GPIV, SCARB3	Cancer-related genes, CD markers, Disease related genes, Human disease related genes, Metabolic proteins, Plasma proteins, Potential drug targets, Predicted membrane proteins, Transporters
CD44	CD44 antigen	P16070	CD44R, CSPG8, HCELL, IN, MC56, MDU2, MDU3, MIC4, Pgp1	Blood group antigen proteins, Cancer-related genes, CD markers, FDA approved drug targets, Plasma proteins, Predicted intracellular proteins, Predicted membrane proteins, Predicted secreted proteins
CD63	CD63 antigen	P08962	ME491, MLA1, TSPAN30	CD markers, Plasma proteins, Predicted membrane proteins, Transporters
CD81	CD81 antigen	P60033	TAPA-1, TAPA1, TSPAN28	CD markers, Disease related genes, Human disease related genes, Plasma proteins, Potential drug targets, Predicted membrane proteins, Transporters
CD9	CD9 antigen	P21926	BA2, MIC3, MRP-1, P24, TSPAN29	Cancer-related genes, CD markers, Plasma proteins, Predicted membrane proteins, Transporters
CDH1	cadherin 1	P12830	CD324, UVO, uvomorulin	Cancer-related genes, CD markers, Disease related genes, Human disease related genes, Plasma proteins, Predicted membrane proteins
CDH11	cadherin 11	P55287	CAD11, OB	Cancer-related genes, Disease related genes, Human disease related genes, Predicted intracellular proteins, Predicted membrane proteins
CDH12	cadherin 12	P55289	Br-cadherin, CDHB	Plasma proteins, Predicted membrane proteins
CDH13	cadherin 13	P55290	CDHH	Plasma proteins, Predicted intracellular proteins
CDH17	Cadherin-17	Q12864	cadherin, HPT-1	Cancer-related genes, Plasma proteins, Predicted intracellular proteins, Predicted membrane proteins
CDH2	Cadherin-2	P19022	CD325, CDHN, NCAD	CD markers, Human disease related genes, Plasma proteins, Predicted intracellular proteins, Predicted membrane proteins
CDH3	cadherin 3	P22223	CDHP, PCAD	Disease related genes, Human disease related genes, Predicted intracellular proteins, Predicted membrane proteins
CDH4	cadherin 4	P55283		Predicted membrane proteins
CDH5	cadherin 5	P33151	7B4, CD144	Cancer-related genes, CD markers, Plasma proteins, Predicted intracellular proteins, Predicted membrane proteins
CDH6	cadherin 6	P55285		Plasma proteins, Predicted membrane proteins
CDHR5	Cadherin-related family member 5	Q9HBB8	FLJ20219, MU-PCDH, MUCDHL, MUPCDH	Plasma proteins, Predicted intracellular proteins, Predicted membrane proteins
CEACAM1	CEA cell adhesion molecule 1	P13688	BGP, BGP1, CD66a	CD markers, Plasma proteins, Predicted intracellular proteins, Predicted membrane proteins
CEACAM3	CEA cell adhesion molecule 3	P40198	CD66d, CGM1	CD markers, Predicted intracellular proteins, Predicted membrane proteins
CEACAM4	Carcinoembryonic antigen-related cell adhesion molecule 4	O75871	CGM7	Predicted membrane proteins
CEACAM5	CEA cell adhesion molecule 5	P06731	CD66e, CEA	Cancer-related genes, CD markers, Plasma proteins, Predicted intracellular proteins
CEACAM6	Carcinoembryonic antigen-related cell adhesion molecule 6	P40199	CD66c, NCA	Cancer-related genes, CD markers, Predicted intracellular proteins, Predicted membrane proteins
CEACAM7	CEA cell adhesion molecule 7	Q14002	CEA, CGM2	Predicted intracellular proteins, Predicted membrane proteins
CEACAM8	Carcinoembryonic antigen-related cell adhesion molecule 8	P31997	CD66b, CGM6	CD markers, Plasma proteins, Predicted intracellular proteins
CLDN1	claudin 1	O95832	ILVASC, SEMP1	Disease related genes, Human disease related genes, Potential drug targets, Predicted membrane proteins, Transporters
CLDN10	claudin 10	P78369	CPETRL3, OSP-L	Disease related genes, Human disease related genes, Predicted intracellular proteins, Predicted membrane proteins
CLDN11	claudin 11	O75508	OSP, OTM	Predicted membrane proteins
CLDN12	claudin 12	P56749		Predicted membrane proteins
CLDN17	claudin 17	P56750	MGC126552, MGC126554	Predicted membrane proteins, Transporters
CLDN19	Claudin-19	Q8N6F1		Disease related genes, Human disease related genes, Potential drug targets, Predicted membrane proteins, Transporters
CLDN3	claudin 3	O15551	C7orf1, CPE-R2, CPETR2, HRVP1, RVP1	Cancer-related genes, Disease related genes, Human disease related genes, Potential drug targets, Predicted membrane proteins, Transporters
CLDN4	Claudin-4	O14493	CPE-R, CPETR, CPETR1, hCPE-R, WBSCR8	Cancer-related genes, Disease related genes, Human disease related genes, Potential drug targets, Predicted membrane proteins, Transporters
CLDN6	claudin 6	P56747		Predicted intracellular proteins, Predicted membrane proteins
CLDN8	claudin 8	P56748		Predicted membrane proteins, Transporters
CLMP	CXADR like membrane protein	Q9H6B4	ACAM, ASAM, FLJ22415	Disease related genes, Human disease related genes, Predicted membrane proteins
CLSTN1	Calsyntenin-1	O94985	CDHR12, CSTN1, KIAA0911	Cancer-related genes, Plasma proteins, Predicted membrane proteins
CPM	carboxypeptidase M	P14384		Enzymes, Plasma proteins, Predicted intracellular proteins, Predicted membrane proteins
CTLA4	Cytotoxic T-lymphocyte protein 4	P16410	CD, CD152, CELIAC3, CTLA-4, GSE, IDDM12	CD markers, Disease related genes, FDA approved drug targets, Human disease related genes, Predicted intracellular proteins, Predicted membrane proteins
CXADR	CXADR Ig-like cell adhesion molecule	P78310	CAR	Predicted membrane proteins, Predicted secreted proteins, Transporters
CXCR4	C-X-C motif chemokine receptor 4	P61073	CD184, D2S201E, fusin, HM89, HSY3RR, LESTR, NPY3R, NPYR, NPYY3R	Cancer-related genes, CD markers, Disease related genes, FDA approved drug targets, G-protein coupled receptors, Human disease related genes, Predicted membrane proteins, Transporters
DSC1	desmocollin 1	Q08554	CDHF1	Plasma proteins, Predicted membrane proteins
DSC2	desmocollin 2	Q02487	CDHF2, DSC3	Disease related genes, Human disease related genes, Plasma proteins, Predicted membrane proteins
DSC3	Desmocollin-3	Q14574	CDHF3, DSC, DSC1, DSC2, DSC4	Disease related genes, Human disease related genes, Plasma proteins, Predicted membrane proteins
DSG2	Desmoglein-2	Q14126	CDHF5	Disease related genes, Human disease related genes, Plasma proteins, Predicted intracellular proteins, Predicted membrane proteins
DSG3	Desmoglein-3	P32926	CDHF6	Plasma proteins, Predicted membrane proteins
DSG4	Desmoglein-4	Q86SJ6	CDHF13, LAH	Disease related genes, Human disease related genes, Predicted membrane proteins
EFNB2	ephrin B2	P52799	EPLG5, Htk-L, HTKL, LERK5, MGC126226, MGC126227, MGC126228	Cancer-related genes, Plasma proteins, Predicted membrane proteins
EMCN	endomucin	Q9ULC0	MUC14	Predicted intracellular proteins, Predicted membrane proteins
EPCAM	Epithelial cell adhesion molecule	P16422	17-1A, 323/A3, CD326, CO-17A, EGP-2, EGP34, EGP40, Ep-CAM, ESA, GA733-2, HEA125, KS1/4, KSA, Ly74, M4S1, MH99, MIC18, MK-1, MOC31, TACST-1, TACSTD1, TROP1	Cancer-related genes, CD markers, Disease related genes, FDA approved drug targets, Human disease related genes, Plasma proteins, Predicted intracellular proteins, Predicted membrane proteins
EPHA2	EPH receptor A2	P29317	ECK	Cancer-related genes, Disease related genes, Enzymes, FDA approved drug targets, Human disease related genes, Metabolic proteins, Predicted membrane proteins, RAS pathway related proteins
ESAM	Endothelial cell-selective adhesion molecule	Q96AP7	W117m	Plasma proteins, Predicted membrane proteins
F11R	F11 receptor	Q9Y624	CD321, JAM-1, JAM-A, JAM1, JAMA, JCAM, PAM-1	CD markers, Plasma proteins, Predicted membrane proteins
FN1	fibronectin 1	P02751	CIG, FINC, GFND2, LETS, MSF	Cancer-related genes, Candidate cardiovascular disease genes, Disease related genes, FDA approved drug targets, Human disease related genes, Plasma proteins, Predicted intracellular proteins, Predicted secreted proteins
FOLH1	Glutamate carboxypeptidase 2	Q04609	FOLH, GCP2, GCPII, NAALAD1, NAALAdase, PSM, PSMA	Cancer-related genes, Enzymes, FDA approved drug targets, Plasma proteins, Predicted intracellular proteins, Predicted membrane proteins
GPA33	Cell surface A33 antigen	Q99795	A33	Cancer-related genes, Plasma proteins, Predicted intracellular proteins, Predicted membrane proteins
GPC1	Glypican-1	P35052	glypican	Disease related genes, Predicted intracellular proteins, Predicted membrane proteins
GSN	gelsolin	P06396	DKFZp313L0718	Cancer-related genes, Disease related genes, Human disease related genes, Plasma proteins, Predicted intracellular proteins, Predicted secreted proteins
HEPACAM	hepatic and glial cell adhesion molecule	Q14CZ8	FLJ25530, GLIALCAM	Disease related genes, Human disease related genes, Potential drug targets, Predicted membrane proteins, Transporters
HLA-DRA	HLA class II histocompatibility antigen	P01903	HLA-DRA1	Plasma proteins, Predicted membrane proteins
ICAM1	Intercellular adhesion molecule 1	P05362	BB2, CD54	Cancer-related genes, Candidate cardiovascular disease genes, CD markers, FDA approved drug targets, Human disease related genes, Plasma proteins, Predicted intracellular proteins, Predicted membrane proteins, Transporters
ICAM2	intercellular adhesion molecule 2	P13598	CD102	CD markers, Plasma proteins, Predicted intracellular proteins, Predicted membrane proteins
ICAM3	Intercellular adhesion molecule 3	P32942	CD50, CDW50, ICAM-R	CD markers, Plasma proteins, Predicted intracellular proteins, Predicted membrane proteins
ICAM4	intercellular adhesion molecule 4	Q14773	CD242, LW	Blood group antigen proteins, CD markers, Predicted intracellular proteins, Predicted membrane proteins
IL6	Interleukin-6	P05231	BSF2, HGF, HSF, IFNB2, IL-6	Cancer-related genes, Candidate cardiovascular disease genes, Disease related genes, FDA approved drug targets, Human disease related genes, Plasma proteins, Predicted intracellular proteins, Predicted secreted proteins
ITGA1	Integrin alpha-1	P56199	CD49a, VLA1	Cancer-related genes, CD markers, Plasma proteins, Predicted membrane proteins, Transporters
ITGA11	Integrin alpha-11	Q9UKX5	HsT18964	Predicted membrane proteins
ITGA2	Integrin alpha-2	P17301	CD49B	Cancer-related genes, CD markers, Human disease related genes, Plasma proteins, Predicted membrane proteins
ITGA2B	Integrin alpha-2 beta	P08514	CD41, CD41B, GP2B, PPP1R93	Cancer-related genes, Candidate cardiovascular disease genes, CD markers, Disease related genes, FDA approved drug targets, Human disease related genes, Plasma proteins, Predicted intracellular proteins, Predicted membrane proteins
ITGA4	Integrin alpha-4	P13612	CD49D	Cancer-related genes, CD markers, FDA approved drug targets, Plasma proteins, Predicted intracellular proteins, Predicted membrane proteins
ITGA4B7	Integrin alpha 4 beta 7
ITGA5	Integrin alpha-5	P08648	CD49e, FNRA	Cancer-related genes, CD markers, Plasma proteins, Predicted membrane proteins
ITGA6	Integrin alpha-6	P23229	CD49f	Cancer-related genes, CD markers, Disease related genes, Human disease related genes, Plasma proteins, Potential drug targets, Predicted intracellular proteins, Predicted membrane proteins, Transporters
ITGA8	Integrin alpha-8	P53708		Disease related genes, Human disease related genes, Plasma proteins, Predicted membrane proteins
ITGA9	Integrin alpha-9	Q13797	ALPHA-RLC, ITGA4L, RLC	Human disease related genes, Predicted intracellular proteins, Predicted membrane proteins
ITGAL	Integrin alpha-L	P20701	CD11A, LFA-1	CD markers, FDA approved drug targets, Predicted intracellular proteins, Predicted membrane proteins, Transporters
ITGAM	integrin subunit alpha M	P11215	CD11B, CR3A, MAC-1	Cancer-related genes, CD markers, Disease related genes, Predicted intracellular proteins, Predicted membrane proteins
ITGAV	Integrin alpha-V	P06756	CD51, MSK8, VNRA, VTNR	Cancer-related genes, CD markers, FDA approved drug targets, Predicted intracellular proteins, Predicted membrane proteins, Transporters
ITGAX	Integrin alpha-X	P20702	CD11C	CD markers, FDA approved drug targets, Predicted intracellular proteins, Predicted membrane proteins
ITGB1	integrin subunit beta 1	P05556	CD29, FNRB, GPIIA, MDF2, MSK12	Cancer-related genes, CD markers, FDA approved drug targets, Plasma proteins, Predicted intracellular proteins, Predicted membrane proteins, Transporters
ITGB2	Integrin beta-2	P05107	CD18, LFA-1, MAC-1, MFI7	CD markers, Disease related genes, Human disease related genes, Plasma proteins, Predicted intracellular proteins, Predicted membrane proteins
ITGB3	integrin subunit beta 3	P05106	CD61, GP3A, GPIIIa	Cancer-related genes, CD markers, Disease related genes, FDA approved drug targets, Human disease related genes, Plasma proteins, Predicted intracellular proteins, Predicted membrane proteins
ITGB4	Integrin beta-4	P16144	CD104	Cancer-related genes, CD markers, Disease related genes, Human disease related genes, Plasma proteins, Predicted intracellular proteins, Predicted membrane proteins
ITGB5	Integrin beta-5	P18084		Cancer-related genes, Plasma proteins, Predicted intracellular proteins, Predicted membrane proteins
ITGB6	Integrin beta-6	P18564		Cancer-related genes, Disease related genes, Human disease related genes, Plasma proteins, Predicted membrane proteins
ITGB7	Integrin beta-7	P26010		Cancer-related genes, FDA approved drug targets, Plasma proteins, Predicted intracellular proteins, Predicted membrane proteins
ITGB8	Integrin beta-8	P26012		Cancer-related genes, Predicted membrane proteins
JAM2	Junctional adhesion molecule B, JAM-B	P57087	C21orf43, CD322, JAM-B, JAMB, VE-JAM	CD markers, Disease related genes, Human disease related genes, Predicted membrane proteins
JAML	junction adhesion molecule like	Q86YT9	AMICA, AMICA1, Gm638	Predicted intracellular proteins, Predicted membrane proteins
KIT	KIT proto-oncogene, receptor tyrosine kinase	P10721	C-Kit, CD117, PBT, SCFR	Cancer-related genes, CD markers, Disease related genes, Enzymes, FDA approved drug targets, Human disease related genes, Metabolic proteins, Plasma proteins, Predicted membrane proteins, RAS pathway related proteins
L1CAM	Cell Adhesion Molecule L1	P32004	CD171, HSAS, HSAS1, MASA, MIC5, S10, SPG1	CD markers, Disease related genes, Human disease related genes, Metabolic proteins, Plasma proteins, Predicted intracellular proteins, Predicted membrane proteins
LAMP1	lysosomal associated membrane protein 1	P11279	CD107a	CD markers, Plasma proteins, Predicted membrane proteins, Transporters
LAMP2	Lysosome-associated membrane glycoprotein 2	P13473	CD107b	CD markers, Disease related genes, Human disease related genes, Plasma proteins, Potential drug targets, Predicted membrane proteins, Transporters
LGALS9	galectin 9	O00182	LGALS9A	Predicted intracellular proteins, Predicted secreted proteins
LYN	Tyrosine-protein kinase Lyn	P07948	JTK8	Cancer-related genes, Disease related genes, Enzymes, Metabolic proteins, Potential drug targets, Predicted intracellular proteins
MADCAM1	Mucosal Addressin Cell Adhesion Molecule 1	Q13477	MACAM1	Predicted membrane proteins
MCAM	melanoma cell adhesion molecule	P43121	CD146, HEMCAM, MelCAM, METCAM, MUC18	CD markers, Plasma proteins, Predicted membrane proteins
MICA	MHC class I polypeptide-related sequence A	Q29983	PERB11.1	Human disease related genes, Predicted intracellular proteins, Predicted membrane proteins
MICB	MHC class I polypeptide-related sequence B	Q29980	PERB11.2	Disease related genes, Predicted membrane proteins
MMP9	matrix metallopeptidase 9	P14780	CLG4B	Cancer-related genes, Candidate cardiovascular disease genes, Disease related genes, Enzymes, FDA approved drug targets, Human disease related genes, Plasma proteins, Predicted secreted proteins
MUC1	mucin 1	P15941	ADMCKD, ADMCKD1, CD227, MCD, MCKD, MCKD1, PEM, PUM	Cancer-related genes, CD markers, Disease related genes, Human disease related genes, Predicted intracellular proteins, Predicted membrane proteins, Predicted secreted proteins
MUC16	Mucin-16(Ovarian carcinoma antigen CA125)	Q8WXI7	CA125, FLJ14303	Plasma proteins, Predicted membrane proteins, Predicted secreted proteins
MUC19	Mucin-19	Q7Z5P9	FLJ35746	Predicted intracellular proteins
MUC4	mucin 4, cell surface associated	Q99102		Predicted membrane proteins, Predicted secreted proteins
NCAM1	neural cell adhesion molecule 1	P13591	CD56, NCAM	Cancer-related genes, CD markers, Plasma proteins, Predicted intracellular proteins, Predicted membrane proteins, Predicted secreted proteins
NECTIN1	Nectin-1	Q15223	CD111, CLPED1, ED4, HIgR, HVEC, OFC7, PRR, PRR1, PVRL1, PVRR1, SK-12	CD markers, Disease related genes, Human disease related genes, Plasma proteins, Predicted membrane proteins, Predicted secreted proteins
NECTIN2	nectin cell adhesion molecule 2	Q92692	CD112, HVEB, PRR2, PVRL2, PVRR2	CD markers, Plasma proteins, Predicted intracellular proteins, Predicted membrane proteins
NECTIN3	nectin cell adhesion molecule 3	Q9NQS3	CD113, CDw113, DKFZP566B0846, nectin-3, PPR3, PVRL3, PVRR3	CD markers, Predicted intracellular proteins, Predicted membrane proteins
NECTIN4	nectin cell adhesion molecule 4	Q96NY8	LNIR, nectin-4, PRR4, PVRL4	Disease related genes, Human disease related genes, Predicted membrane proteins, Predicted secreted proteins
NES	nestin	P48681	FLJ21841	Plasma proteins, Predicted intracellular proteins
NGFR	Tumor necrosis factor receptor superfamily member 16	P08138	CD271, p75NTR, TNFRSF16	Cancer-related genes, CD markers, Predicted intracellular proteins, Predicted membrane proteins, RAS pathway related proteins
NT5E	5'-nucleotidase ecto	P21589	CALJA, CD73, eN, eNT, NT5	CD markers, Disease related genes, Enzymes, Human disease related genes, Metabolic proteins, Potential drug targets, Predicted intracellular proteins, Predicted membrane proteins
PAR2	Proteinase-activated receptor 2	P55085	GPR11, PAR2	G-protein coupled receptors, Predicted membrane proteins, Transporters
PCDH1	protocadherin 1	Q08174	pc42	Plasma proteins, Predicted intracellular proteins, Predicted membrane proteins
PCDH17	protocadherin 17	O14917	PCDH68, PCH68	Predicted intracellular proteins, Predicted membrane proteins
PCDH19	protocadherin 19	Q8TAB3	EFMR, EIEE9, KIAA1313	Disease related genes, Human disease related genes, Predicted intracellular proteins, Predicted membrane proteins
PCDH8	protocadherin 8	O95206	ARCADLIN, PAPC	Plasma proteins, Predicted membrane proteins
PCDHA1	protocadherin alpha 1	Q9Y5I3		Predicted membrane proteins, Predicted secreted proteins
PCDHGC3	protocadherin gamma subfamily C, 3	Q9UN70	PC-43, PC43, PCDH-GAMMA-C3, PCDH2	Plasma proteins, Predicted intracellular proteins, Predicted membrane proteins
PDCD1	programmed cell death 1	Q15116	CD279, hSLE1, PD-1, PD1, SLEB2	CD markers, Disease related genes, FDA approved drug targets, Human disease related genes, Predicted intracellular proteins, Predicted membrane proteins
PDPN	podoplanin	Q86YL7	aggrus, Gp38, GP40, PA2.26, T1A-2	Predicted membrane proteins
PECAM1	platelet and endothelial cell adhesion molecule 1	P16284	CD31	Cancer-related genes, Candidate cardiovascular disease genes, CD markers, Plasma proteins, Predicted intracellular proteins, Predicted membrane proteins
PLAU	Urokinase-type plasminogen activator	P00749	UPA, URK	Cancer-related genes, Disease related genes, Enzymes, Plasma proteins, Potential drug targets, Predicted intracellular proteins, Predicted secreted proteins
PLAUR	plasminogen activator, urokinase receptor	Q03405	CD87, UPAR, URKR	Cancer-related genes, CD markers, FDA approved drug targets, Predicted intracellular proteins, Predicted membrane proteins
PLXNB1	plexin B1	O43157	KIAA0407, PLXN5, SEP	Plasma proteins, Predicted membrane proteins
PROM1	Prominin-1	O43490	AC133, CD133, CORD12, MCDR2, PROML1, RP41, STGD4	CD markers, Disease related genes, Human disease related genes, Potential drug targets, Predicted intracellular proteins, Predicted membrane proteins, Transporters
RETN	Resistin	Q9HD89	ADSF, FIZZ3, RETN1	Candidate cardiovascular disease genes, Plasma proteins, Predicted secreted proteins
SIGLEC1	sialic acid binding Ig like lectin 1	Q9BZZ2	CD169, dJ1009E24.1, FLJ00051, FLJ00055, FLJ00073, FLJ32150, sialoadhesin, SIGLEC-1, SN	CD markers, Predicted intracellular proteins, Predicted membrane proteins
SIGLEC10	sialic acid binding Ig like lectin 10	Q96LC7	MGC126774, PRO940, SIGLEC-10, SLG2	Predicted intracellular proteins, Predicted membrane proteins
SIGLEC11	sialic acid binding Ig like lectin 11	Q96RL6		Plasma proteins, Predicted membrane proteins
SIGLEC14	sialic acid binding Ig like lectin 14	Q08ET2		Plasma proteins, Predicted membrane proteins
SIGLEC5	Siglec-5	O15389	CD170, CD33L2, OB-BP2, SIGLEC-5	CD markers, Predicted membrane proteins
SIGLEC6	sialic acid binding Ig like lectin 6	O43699	CD327, CD33L, CD33L1, OB-BP1, SIGLEC-6	CD markers, Predicted membrane proteins, Predicted secreted proteins
SIGLEC9	sialic acid binding Ig like lectin 9	Q9Y336	CD329	Predicted membrane proteins
TACSTD2	Tumor-associated calcium signal transducer 2	P09758	EGP-1, GA733-1, M1S1, TROP2	Disease related genes, FDA approved drug targets, Human disease related genes, Predicted membrane proteins
TENM1	Teneurin-1	Q9UKZ4	ODZ1, ODZ3, TEN-M1, TEN1, TNM	Predicted membrane proteins, Transporters
TENM2	Teneurin-2	Q9NT68	KIAA1127, ODZ2, Ten-M2, TEN2	Predicted membrane proteins, Transporters
TENM4	Teneurin-4	Q6N022	KIAA1302, ODZ4, Ten-M4, TEN4	Disease related genes, Human disease related genes, Predicted intracellular proteins, Predicted membrane proteins
THY1	CD90/Thy-1 membrane glycoprotein	P04216	CD90	CD markers, Plasma proteins, Predicted intracellular proteins, Predicted membrane proteins
TICAM2	toll like receptor adaptor molecule 2	Q86XR7	TICAM-2, TIRP, TRAM	Predicted intracellular proteins
TIM3	Hepatitis A virus cellular receptor 2	Q8TDQ0	CD366, FLJ14428, Tim-3, TIM3, TIMD3	CD markers, Disease related genes, Predicted intracellular proteins, Predicted membrane proteins
TIMP2	TIMP metallopeptidase inhibitor 2	P16035	CSC-21K	Cancer-related genes, Candidate cardiovascular disease genes, Plasma proteins, Predicted intracellular proteins, Predicted secreted proteins
TMEM204	Transmembrane protein 204	Q9BSN7	C16orf30, CLP24, FLJ20898	Predicted membrane proteins, Transporters
TPBG	Trophoblast glycoprotein	Q13641	5T4, 5T4-AG	Predicted membrane proteins
ULBP1	UL16 binding protein 1	Q9BZM6	RAET1I	Predicted membrane proteins
ULBP3	UL16-binding protein 3	Q9BZM4	RAET1N	Predicted intracellular proteins
VCAM1	Vascular cell adhesion protein 1	P19320	CD106	Cancer-related genes, CD markers, Plasma proteins, Predicted membrane proteins
CDCP1	CUB Domain Containing Protein 1	Q9H5V8	CDCP1,SIMA135,CD318	Predicted membrane proteins
CDH15	cadherin 15	P55291	CDH15	Disease related genes, Human disease related genes, Predicted intracellular proteins, Predicted membrane proteins
CDON	Cell Adhesion Associated, Oncogene Regulated	Q4KMG0	CDON2	Predicted intracellular proteins, Predicted membrane proteins
CLEC1B	C-Type Lectin Domain Family 1 Member B	Q9P126	CLEC1B,CLEC2.CLEC-2	Predicted membrane proteins
CLEC2A	C-Type Lectin Domain Family 2 Member A	Q6UVW9	CLEC2A,PILAR,KACL	Predicted membrane proteins
DSG1	Desmoglein 1	Q02413	DSG1,Desmoglein 1,CDHF4	Disease related genes, Human disease related genes, Plasma proteins, Predicted intracellular proteins, Predicted membrane proteins
ERBB2	Erb-B2 Receptor Tyrosine Kinase 2	P04626	ERBB2,HER2,NEU,P185(ErbB2),C-ERB-2,C-ERB,MLN-19,HER-2,CD340,NGL	Predicted membrane proteins
HLA-A	Major Histocompatibility Complex, Class I, A	P04439	HLA-A,HLAA	Plasma proteins, Predicted membrane proteins
ITGA2b	Integrin Subunit Alpha 2b	P08514	ITGA2B,GPIIb,PPP1R93,CD41B,CD41	Cancer-related genes, Candidate cardiovascular disease genes, CD markers, Disease related genes, FDA approved drug targets, Human disease related genes, Plasma proteins, Predicted intracellular proteins, Predicted membrane proteins
ITGA3	Integrin Subunit Alpha 3	P26006	ITGA3,,GAP-B3,CD49C,VLA3a,VCA-2,MSK18	Cancer-related genes, CD markers, Human disease related genes, Plasma proteins, Predicted membrane proteins
JAM3	Junctional Adhesion Molecule 3	Q9BX67	JAM3,JAM-C,JAMC	CD markers, Disease related genes, Human disease related genes, Predicted membrane proteins
PCDH15	Protocadherin Related 15	Q96QU1	PCDH15,CDHR15,USH1F,DFNB23	Predicted intracellular proteins, Predicted membrane proteins
PTPRJ	Protein Tyrosine Phosphatase Receptor Type J	Q12913	PTPRJ,DEP1,HPTPeta,CD148	Predicted membrane proteins
SELE	Selectin E	P16581	SELE,Selectin E,CD62E,ELAM1,ESEL	Predicted membrane proteins
SELL	Selectin L	P14151	SELL 2,Selectin L,LAM-1,PLNHR,CD62L,LYAM1,LSEL,LAM1,LNHR	Predicted membrane proteins
SIGLEC8	Sialic Acid Binding Ig Like Lectin 8	Q9NYZ4	SIGLEC8,SAF2,SIGLEC-8	Predicted membrane proteins
THY1	CD90/Thy-1 membrane glycoprotein	P04216	CD90	CD markers, Plasma proteins, Predicted intracellular proteins, Predicted membrane proteins
ULBP2/5/6	UL16 Binding Protein 2	Q9BZM5	ULBP2,RAET1H	Predicted membrane proteins
