# Supplementary material for: Verification of the predictive value of EV-associated biomarkers MMP9 and CEACAM1 in rehabilitation of ischemic stroke
Source: Extracell Vesicles Circ Nucl Acids. 2026 Apr 13;7(2):496–513. doi: 10.20517/evcna.2025.122 (PMC13174194; doi:10.20517/evcna.2025.122)
Supplement: Supplementary file 1 [file evcna-7-2-496-SupplementaryMaterials.zip › evcna60122-SupplementaryMaterials/Supplementary Table 2.xlsx]

## Sheet: ISvsHC DEPro
Gene.name	OE1	OE2	OE3	OE4	OE5	LE1	LE2	LE3	LE4	LE5	HC1	HC2	HC3	HC4	HC5	HC6	LO.HC.Ratio	LO.HC.P.value	Sig
SPRR1B	0	0.258	0	0	0.37	0	0.888	9.645	0	0.001	0.001	0.466	0	0.358	0	0.001	9.0089	0	Up
TIMP1	0.454	0.917	1.287	0.903	1.687	0.685	1.473	1.849	3.269	1.829	0.31	0.682	0.47	0.606	0.651	0.572	2.6168	0.00453651	Up
SAA1	0.109	0.239	1.25	0.196	2.657	1.79	2.71	0.227	5.006	1.958	0.092	0.034	0.048	0.234	0.133	0.185	13.3405	0.00344828	Up
TREML1	0.842	0.712	2.313	2.429	1.552	0.419	0.348	2.562	3.121	2.03	0.353	0.206	0.288	0.251	0.255	0.642	4.9107	0.00121153	Up
PSMA7	2.091	0.217	0.526	0	0	0.786	2.395	2.921	1.212	2.075	0.988	0	0.264	0.106	0.071	0.057	5.1409	0.00556195	Up
VIM	0.716	0.616	0.617	0.829	0.707	1.003	1.195	9.737	0.614	0.546	0.581	0.209	0.273	0.255	0.205	0.467	4.999	0.00916956	Up
SPTBN2	2.651	0.461	2.053	1.463	0	1.195	0.705	2.339	0	0.694	0	0	0.435	0.42	0.699	0.223	3.253	0.0136064	Up
MMP9	0.844	0.78	1.208	1.237	1.69	0.902	1.351	2.348	1.887	1.498	1.051	0.323	0.538	0.203	0.977	0.802	2.1179	0.00457382	Up
LGALS3	0.612	1.357	0.787	1.418	3.174	0.869	1.439	2.308	0.746	1.233	0.741	0.589	0.321	0.482	0.453	1.181	2.2208	0.0100399	Up
PSMB3	1.953	1.085	0	0.108	0	0	0	3.239	1.924	2.164	0.162	0	0.317	0.237	0.171	0	7.8715	0.0270599	Up
CAPG	0.831	1.106	2.101	0.698	1.168	0.44	1.805	1.196	3.538	0.587	0.578	0	0.695	0.305	0.635	0.528	2.4571	0.0274935	Up
IL36G	3.316	0.416	0	0	0.401	0	0	2.439	0.683	0.359	0	0	0.304	0	0	0	4.1743	0	Up
MYL1	2.725	1.678	0.439	0	1.222	3.407	1.184	0.434	0.419	0.665	0	0	0.166	0	0.089	0.148	10.0687	0.00175813	Up
FGL2	0.508	0.998	0.77	1.623	1.619	0.893	1.853	0.706	3.484	1.819	0.031	0.671	0	0.343	0.285	0.684	3.5434	0.00631371	Up
LBP	0.821	0.56	3.303	1.258	3.824	0.326	0.374	0.404	3.127	1.332	0.359	0.24	0.35	0.369	0.82	0.483	3.5091	0.0162944	Up
NOTCH3	1.604	1.195	1.058	1.503	0.98	2.719	1.347	1.085	1.286	1.121	0.577	0.823	0.105	0.774	0.61	0.698	2.3247	0.00299389	Up
HMCN1	0.51	1.209	2.446	1.147	1.473	1.363	1.134	0.654	0.886	3.397	0.66	0.51	0.404	0.631	0.422	0.738	2.5353	0.00525733	Up
KRT31	0	0	0	0	0	0	0	0	2.163	0	0.011	0	0	0.031	2.049	0	3.1033	0	Up
ORM2	0.723	0.509	3.041	1.21	2.56	0.553	0.444	1.587	4.121	0.873	0.697	0.296	0.439	0.475	0.264	0.348	3.7208	0.00248869	Up
KRT6A	1.198	1.028	0.416	0.545	1.61	0.886	2.233	4.123	1.512	1.066	0.722	0.463	0.58	0.541	0.117	0.419	3.0859	0.00757866	Up
PAPLN	1.373	1.221	1.95	1.686	1.203	0.98	1.032	0.995	1.709	1.97	0.751	0.602	0.9	1.13	0.143	0.065	2.3591	0.00563663	Up
RNASE2	0	0.761	1.452	1.537	1.225	0.442	1.527	0	0	0.971	0	0	0	0	0.389	0	2.9067	0	Up
NAPRT	1.368	1.349	0.671	0.711	2.466	2.433	0.859	1.69	1.839	0.541	0.307	0.567	0.44	1.41	0.42	0.735	2.1542	0.0157907	Up
PLBD2	1.497	2.618	0.88	1.078	0.59	2.409	0.897	2.278	0.516	1.197	0.653	0.224	0.408	0.374	1.334	0.439	2.4406	0.00908802	Up
SLPI	0	0.287	6	0.428	0.944	0	0.516	1.828	1.193	1.137	0	0	0.272	0.3	0.497	0.21	4.8213	0.0411593	Up
GM2A	0.932	1.608	1.194	1.364	1.734	1.092	1.225	4.76	0.781	0.953	0.505	0.592	0.39	0.442	0.059	0.338	4.0352	7.12E-04	Up
VSIG4	0.741	1.101	2.84	0.821	2.315	0.791	1.751	0.635	2.12	2.249	0.378	0.244	0.11	0.401	0.524	0.2	4.9641	9.06E-05	Up
JCHAIN	2.338	0.633	4.495	2.591	1.197	0.641	0.373	0.956	1.506	0.899	0.286	0.243	0.543	0.588	0.328	0.509	3.7555	0.00471677	Up
CSRP1	1	0.615	4.385	1.532	1.502	0.593	0.87	1.887	1.006	1.248	0.083	0.024	0	1.36	0.593	0.1	3.3884	0.00407634	Up
SECTM1	0.43	2.01	3.431	1.116	1.661	0.572	1.045	1.374	0.863	1.469	0.433	0.494	0.436	0.206	1.499	0.447	2.3848	0.0133565	Up
SERPINB5	3.066	0	0	0	0	0.92	3.267	0.583	0	0	0.593	0.368	0.149	0.214	0.253	0.34	6.1315	0.0228424	Up
PCSK6	1.116	1.105	1.203	1.052	0	0.725	0.725	0	4.1	2.781	0.607	0.328	0.242	0.164	0.803	0.346	3.8575	0.00181584	Up
TM9SF4	0	0	0	0	0	0	0	2.792	0	0.778	0	0	0.103	0	0	0	17.3301	0	Up
DDT	0.305	1.693	4.228	0.378	1.722	1.851	1.025	1.169	2.493	1.279	0.4	0.253	0.325	0.194	0.145	0.117	6.7544	2.63E-04	Up
PAK2	1.737	0.647	1.843	1.383	2.488	0.74	1.052	0.591	2.552	0.691	0.839	0.774	0.706	0.228	0	0.318	2.3951	0.0173497	Up
TYMP	0.462	0	2.43	1.022	0.62	0	0	3.464	0.553	0.825	0	0	0	0	0	0.121	11.0697	0	Up
CSF1R	0.669	0.704	6.392	0.591	0.545	0.643	1.037	0.684	0.538	3.917	0.291	0.289	0.46	0.439	0.329	0.108	4.9228	0.00810313	Up
CPA4	1.408	1.85	1.697	3.701	2.508	0.122	0.593	3.279	1.927	0.021	0.146	0.138	0.212	0.108	0.363	0.049	10.102	0.0212392	Up
MPIG6B	0.278	0	0.695	0	0	0	0.28	0	3.014	1.735	0	0	0	0	0.56	0	2.1436	0	Up
DKK3	1.222	0.786	1.349	1.447	0.872	1.231	2.365	0.602	1.086	2.929	0.809	0.575	0.454	0.34	0.648	0.23	2.7269	0.00128371	Up
ADAMTSL2	0.974	0.825	2.341	1.637	1.168	1.332	2.135	0.745	2.002	1.448	0.475	0.413	0.385	0.52	0.461	0.347	3.3696	2.16E-06	Up
GANAB	1.769	0.678	2.802	0.518	1.652	1.045	0.676	1.73	1.349	1.707	0.327	0.296	1.315	1.064	0.685	0.264	2.1148	0.0183907	Up
KRTAP3-2	0	0	0	0	0	0	0	0	1.842	0	0	0	0	0	0.386	0	4.772	0	Up
ANXA4	0	0	0.724	0	0.252	0	0.268	5.278	0	0.462	0	0	0	0	0.214	0	6.5271	0	Up
AHNAK	1.349	0.825	1.13	0.668	0.993	0.456	2.18	4.595	0.933	1.016	0.576	0.418	0.473	0.849	0.645	0.431	2.5021	0.019908	Up
ADH4	0.789	1.163	5.636	1.537	2.332	0	0.233	0.247	0.31	2.997	0.169	0.299	0.127	0.15	0.533	0.272	6.5566	0.0121057	Up
CPNE3	2.583	0.521	1.059	1.156	1.034	0.788	1.251	1.824	1.805	1.629	0.886	0.529	0.542	0.394	1.13	0.362	2.1311	0.0066256	Up
FASN	1.489	0	0	0	0	0	0	0	0	0	0	0	0	0.733	0	0	2.0314	0	Up
CRP	0.132	0.219	2.456	0.99	5.898	0.137	0.832	0.811	4.495	1.14	0.056	0.036	0.061	0.183	0.054	0.428	12.5501	0.00306827	Up
GUCA2A	0	3.07	0	0	0	2.255	0	0	0	0	0.437	0.309	0.44	0.462	0.297	1.563	4.5539	0.0100368	Up
IGHV4-34	1.022	1.062	3.715	4.075	1.102	0.374	0.707	1.166	1.214	1.179	0.452	0.327	0.224	0.51	0.32	0.68	3.7285	0.00279844	Up
H4C1	1.225	0.733	0.764	1.086	1.721	1.847	1.629	1.34	3.239	0.357	0.695	0.841	0.356	0.283	0.766	0.555	2.3926	0.0150561	Up
HPSE	1.292	1.499	0.814	1.025	0.791	0.611	0.89	1.536	3.393	1.842	0.594	0.52	0.988	0.08	0.862	1.003	2.0301	0.0374642	Up
MAN2B1	0.46	3.45	1.722	0.227	0.524	0.481	2.912	1.942	0.535	1.086	0.364	0	0	0.277	0.15	0.184	5.4724	0.0131345	Up
FGB	0.442	0.237	0.79	0.411	0.651	1.125	7.844	0.38	0.987	0.49	0.332	0.117	0.197	0.207	0.221	0.24	6.0991	0.00986156	Up
SPINK9	0	0	0	0	0	0	0	2.46	0	0	0	0.072	0	0	0	0	34.1667	0	Up
IDH1	1.609	1.75	0.284	2.897	1.442	1.183	0.805	1.934	1.678	0.639	0.807	0.324	0.321	0.276	1.443	0.231	2.5081	0.0137682	Up
CCL18	0.879	0.638	2.139	0.968	5.25	0.199	1.205	1.606	1.303	1.004	0.894	0.435	0.427	0.46	0.103	0.193	3.6284	0.0129671	Up
GP6	0	0	1.777	0	1.318	0	0	1.648	1.853	1.12	0	0.179	0	0.104	1.099	0	3.3499	0.0187234	Up
CTSL	0.57	0.77	2.961	1.556	1.717	0.389	0.661	1.761	2.218	1.538	0.411	0.241	0.813	0.858	0.897	0.697	2.1661	0.0480092	Up
EPPK1	1.965	0	0	0	0	0	0.686	0	0	0	0.299	0	0	0	0	0	4.4331	0	Up
FURIN	0.856	1.078	1.779	0.643	2.82	0.802	1.353	2.553	1.374	1.165	1.163	0.77	0.284	0.415	0.199	0.424	2.6586	0.00237484	Up
GGT2	3.04	0	0	1.914	0	0.199	0.846	1.769	2.569	0.978	0	0.272	0.547	0.659	0.278	0.366	3.8087	0.029867	Up
C9	0.915	0.97	1.747	1.512	1.95	1.276	0.655	1.508	1.921	1.408	0.631	0.601	0.587	0.538	0.818	0.916	2.033	8.64E-04	Up
CZIB	0.973	1.171	0.83	0.835	1.325	1.822	1.439	1.724	1.725	1.37	0.496	0	0.9	0.146	1.009	0.467	2.1892	0.00400267	Up
EMILIN2	0	0.79	0	0	0	1.095	1.542	0	0	0.853	0.509	0	0	0	0	0	2.1022	0	Up
VCAN	0.582	0.666	1.479	0.923	1.619	0.282	2.643	2.926	1.346	1.451	0.653	0.299	0.758	0.635	0.638	0.304	2.5404	0.0271362	Up
FGG	0.489	0.381	0.902	0.641	0.594	0.732	7.015	0.404	1	0.685	0.513	0.311	0.446	0.228	0.319	0.416	3.4509	0.0448075	Up
RPN1	0.902	0.38	0.759	0.786	0	0	2.61	3.785	0	0	0.227	0	0	0.46	0.495	0.101	4.7919	0.0265048	Up
SELENBP1	0.828	0.741	0.607	0.906	0.394	1.948	0.763	0.376	1.463	1.872	1.544	1.454	1.838	0.666	1.35	1.016	0.7548	0.172361	No
SOD2	2.198	0.74	1.162	1.286	0.982	0.802	0.558	1.01	0.722	0.466	1.63	1.905	2.12	0.682	0.729	1.104	0.729	0.206163	No
TRHDE	0.628	0.663	0	0	0	0	0	0	0	0	0	0	0.714	0	0	2.869	0.3603	0.370851	No
TMSB4X	1.221	1.471	0.693	0.578	1.168	1.915	0.959	1.713	1.159	0.937	1.045	0.757	1.508	0.612	1.352	0.474	1.2332	0.288027	No
QSOX2	0.946	0.423	0	0	0.845	0.294	1.111	0	0	1.879	1.059	0.943	2.738	1.23	1.033	0.603	0.7229	0.285404	No
TGM1	0.042	0.261	0	0.12	0.19	0.117	9.118	2.272	0.201	0.137	0.087	0.013	0.152	0.209	0.161	0.131	11.0297	0.165729	No
S100A9	1.348	1.046	1.242	1.252	0.876	1.253	0.772	1.122	1.356	0.956	1.258	1.17	1.066	0.979	0.879	1.377	1.0007	0.967295	No
VCL	0.661	0.412	0.506	0.443	1.511	1.867	0.459	1.882	1.962	0.801	0.472	0.342	2.508	0.218	1.86	2.275	0.8212	0.970157	No
SVEP1	1.722	0.229	0.134	0.154	1.89	1.172	3.275	0.275	0.379	0.573	0.215	1.087	0.457	2.083	0.357	3.203	0.7946	0.565812	No
TFPI	0.567	0.279	2.457	2.525	0.791	0	0.138	2.7	1.465	2.06	0	0	0.22	0.224	1.38	0.059	3.0641	0.0716646	No
TNC	1.697	0.986	1.046	1.286	1.341	1.351	0.522	0.51	1.364	1.02	1.102	0.916	1.156	1.317	0.847	1.559	0.9676	0.679234	No
F2	1.026	0.881	1.454	1.611	1.179	0.962	0.564	1.396	1.344	1.122	1.124	1.085	1.042	1.231	0.948	1.15	1.0522	0.904728	No
PTPRF	1.316	1.388	0.529	1.162	0.847	1.298	0.67	0.581	0.502	0.608	1.319	1.019	1.408	1.798	1.524	1.968	0.591	0.00294979	No
PEBP4	1.023	1.066	1.99	1.88	0.97	0.517	0.293	1.333	2.167	2.172	0.643	0.797	0.6	0.373	1.661	0.45	1.7786	0.11004	No
AHCY	1.064	0.517	1.124	0.41	0.56	0.755	1.129	5.472	0.77	0.961	1.015	0.839	1.023	1.569	0.509	0.538	1.394	0.779351	No
SFTPA1	0.266	0.128	0.133	0	1.859	2.846	2.521	0	0.754	0.373	0.232	0.383	0.392	0.906	2.1	1.751	1.1554	0.809869	No
SIGLEC5	0	0	1.072	1.609	2.307	0	0	1.457	0	0	0.518	1.632	0	0.591	1.176	0.091	2.01	0.122613	No
SERPINA7	1.056	1.353	0.645	1.156	0.992	0.902	0.861	0.836	1.01	1.175	1.73	1.63	1.219	1.328	1.022	0.892	0.7661	0.0457634	No
RSU1	0.591	1.179	0.726	0	0.952	1.628	0.898	1.045	1.625	0.961	0.596	0.25	2.833	0.118	2.467	0.407	0.9599	0.370211	No
THBS4	1.571	0.952	0.254	0.742	0.608	0.745	1.726	0.561	0.502	1.676	1.6	1.802	1.246	1.581	0.643	1.325	0.6834	0.100247	No
TUBB1	0.205	0.108	3.193	2.66	1.55	0.225	0.245	1.099	2.413	1.912	0.035	0.637	1.016	1.394	1.015	0.741	1.6879	0.590653	No
PLXDC2	0.81	1.233	0.437	0.803	0.824	1.562	0.649	0.789	0.526	0.767	1.267	2.662	1.806	1.564	0.898	1.566	0.5162	0.00324	No
STOM	0.461	0.485	0	0.596	0.595	1.07	0.594	0.61	0.566	0.893	0.751	0	1.958	0.875	4.424	0	0.3258	0.113323	No
VCAM1	1.062	1.385	1.072	1.209	1.583	1.28	1.733	0.671	0.841	1.054	1.142	1.215	0.51	0.802	0.852	0.933	1.308	0.095909	No
REG1A	0.557	2.033	1.358	2.104	1.015	0.939	1.253	0.79	1.195	0.724	1.551	0.823	1.357	0.939	0.794	0.054	1.3013	0.221039	No
VNN1	3.991	0.066	0.224	0.423	0.169	0.137	0.293	0.377	0.063	3.327	3.259	0.496	0.254	4.241	0.099	0.54	0.6122	0.344838	No
SPTB	0.848	1.226	0	0	0	1.714	1.308	0	0.046	0	1.276	1.13	0.794	0.626	1.417	0	0.9807	0.529939	No
SSC5D	1.55	1.045	1.009	1.089	0.975	1.187	0.73	0.9	1.36	1.519	1.185	0.784	1.072	2.05	0.406	1.125	1.0297	0.560982	No
VASN	0.889	1.392	0.756	1.13	0.985	1.125	1.04	0.732	0.873	1.253	1.209	1.707	1.213	1.317	1.26	0.815	0.8117	0.092416	No
FERMT3	0.045	0.245	0.076	0	0.148	1.572	1.665	0.193	0.227	0.184	1.461	0.039	5.645	0.032	4.098	0.173	0.2536	0.571548	No
PLTP	0.443	1.148	1.258	1.495	1.357	0.822	0.893	0.607	1.545	0.897	1.313	1.215	1.307	0.531	1.846	1.034	0.8665	0.499378	No
POF1B	0.968	0.516	0.024	0.206	0.012	0.537	2.214	7.918	0.213	0	0.344	0	0.406	0	0.329	0.85	2.9049	0.803085	No
SH3BGRL	1.123	1.434	0.305	0	1.354	2.288	1.481	2.424	0.694	0.608	1.091	0.441	1.202	0.357	1.251	0.062	1.7728	0.11914	No
VCP	1.325	0.964	0.928	1.025	1.118	0.937	0.569	0	0	0	1.619	1.433	1.505	0.813	1.606	0.467	0.7907	0.446435	No
TGM3	0.374	0.51	0.14	0.274	0.45	1.311	2.187	9.996	0.206	0.421	0.666	0.148	0.517	0.535	0.204	0.183	4.2261	0.255589	No
SRC	1.702	0.97	0	1.177	0	0	0	2.51	0	0.774	0.991	0.977	0.955	0	0.569	0.923	1.6156	0.117381	No
XPNPEP2	0	0	1.818	0.838	0	0	0	0	0	0	1.516	0	0.384	0	0	0	1.3979	0.603816	No
SCG3	0.624	1.633	0.912	0.6	0.825	0.883	1.041	0.617	0.876	0.574	0.943	2.123	1.356	1.548	1.818	1.379	0.5619	0.00214641	No
KDR	0.302	0.597	0.774	1.998	1.871	0.885	1.182	2.066	2.207	0.67	1.394	0.34	0.472	1.376	0.392	1.555	1.3621	0.364678	No
ATP6V1B2	0.312	0	1.525	1.124	0.837	0	0	1.644	2.103	1.87	0	2.017	0	0.064	0.197	0	1.7713	0.0939044	No
TPM4	1.086	2.171	0.384	0.061	0.948	2.306	2.132	2.674	1.031	1.174	0.585	0.108	0.802	0.109	1.212	0.075	2.8987	0.0566347	No
TF	1.07	1.097	1.482	1.098	0.978	1.142	0.616	0.84	0.681	0.737	1.259	1.631	1.576	1.426	0.968	1.504	0.6988	0.0104932	No
THBS1	1.726	1.375	0.889	1.28	1.591	0.661	0.683	1.353	1.204	1.245	0.768	0.586	1.033	0.417	1.518	1.472	1.2434	0.20981	No
CLEC3B	0.814	1.084	0.717	1.39	0.814	0.903	0.618	1.117	0.826	1.145	1.39	1.664	1.015	1.619	1.403	1.572	0.653	0.00200386	No
UBE2L3	0.904	1.705	0.089	0	1.021	1.52	0.804	0	0.131	0	0.321	2.39	1.412	0.942	1.795	1.255	0.6521	0.24416	No
SOD3	0.526	0.838	0.964	0.392	1.442	1.131	2.086	0.661	1.225	3.741	0.864	0.795	0.531	0.724	0.405	0.87	1.8629	0.143039	No
S100A6	0.916	1.004	0.787	0.424	0.78	2.27	1.4	0.494	0.686	0.413	2.403	1.04	2.038	0.866	1.075	0.806	0.669	0.110377	No
XP32	0.455	0.541	0.304	0.352	0.687	0.722	1.008	11.526	0.285	0.551	0.513	0.254	0.534	0.28	0.377	0.442	4.1077	0.21965	No
TUBA4A	1.402	1.374	0.304	0.12	0.667	1.937	1.629	0.677	0.711	0.398	1.007	1.019	3.052	0.339	1.95	0.555	0.6982	0.399653	No
UMOD	0.876	1.157	0.317	1.631	1.007	1.48	0.816	0.509	0.444	0.856	2.949	0.751	1.99	0.219	1.667	0.881	0.6451	0.469092	No
VWF	1.45	1.217	0.947	0.851	1.597	1.302	1.085	0.8	1.607	1.427	0.702	0.713	0.945	0.852	0.991	1.133	1.3811	0.022708	No
ZG16	1.387	2.53	1.139	0.326	1.688	0.759	0.635	1.64	0.605	0.171	1.219	1.363	1.087	1.375	0.751	1.21	0.9319	0.289927	No
SAA2	0.05	0.058	1.988	0.043	2.179	0.189	1.795	0.17	6.136	0.218	0	0	0	0.012	0	0.042	47.5037	0.0664513	No
SELENOP	0.944	1.261	0.613	0.866	1.115	1.877	1.026	0.757	0.646	0.758	1.344	1.465	1.481	0.929	1.292	1.333	0.7544	0.0468344	No
SOD1	0.573	0.86	1.161	0.583	0.708	1.909	1.338	1.805	0.518	0.635	1.29	0.606	2.194	1.668	1.092	0.774	0.7941	0.335111	No
SPINT1	0.491	0.908	1.51	1.088	0.399	1.039	2.044	0	0	0	0.878	0.579	1.233	1.684	1.155	0.879	1.0004	0.777274	No
SPARCL1	0.88	1.345	0.672	0.728	0.939	1.19	0.958	0.51	0.563	1.084	1.764	1.68	1.355	1.429	1.192	1.496	0.5968	0.00142514	No
TALDO1	1.495	1.144	0.743	0.723	1.249	1.313	1.079	0.455	2.293	0.897	0.923	1.381	1.738	0.775	0.852	0.559	1.0974	0.741508	No
TXNDC5	0.559	2.58	0.496	0.378	1.27	2.03	2.537	1.391	0.468	0.695	0.253	0.189	0.915	0.175	2.38	0.125	1.8435	0.0527016	No
ABI3BP	1.256	1.164	0.436	0.834	0.866	1.076	1.412	0.752	0.564	1.417	1.553	0.841	1.291	1.178	1.324	1.545	0.7587	0.0926773	No
SERPINB6	0	0.14	0.592	0.318	0.367	0.314	1.97	3.348	0.074	0.33	0	0	0.074	0.066	0.181	7.559	0.4204	0.670591	No
SERPINA12	1.039	0.723	1.34	1.404	0.912	1.078	0.884	1.185	0.76	1.212	1.407	1.479	1.341	1.267	0.801	1.182	0.8456	0.162549	No
CD84	2.008	3.436	0.475	0.537	0.521	0.472	0.644	1.312	1.431	1.325	0.198	1.999	0.317	0.514	0.46	2.25	1.2716	0.341543	No
STAB1	0.577	0.847	1.047	0.726	1.1	1.158	0.376	0.373	2.093	0.796	0.904	1.919	1.256	0.976	1.302	2.918	0.5882	0.0445396	No
RNASE1	0.921	1.407	1.519	0.783	2.227	1.067	1.516	0.844	0.841	1.286	0.45	0.466	0.784	1.866	0.877	0.591	1.4793	0.0470882	No
SERPINB3	1.479	0.026	1.791	0.031	0.035	0.21	2.906	3.855	1.969	2.254	0.094	0	0.03	0.061	0	0.144	17.6973	0.0977776	No
LCP1	1.202	1.035	1.316	1.233	1.205	1.207	0.882	0.859	1.485	1.444	0.838	0.812	1.329	0.872	1.183	0.836	1.2131	0.0704259	No
PTPRS	1.295	1.299	0.443	0.677	0.76	0.794	1.181	0.818	0.492	0.72	1.579	2.014	1.55	1.602	1.18	1.356	0.5482	0.00141378	No
TGFB1	0.745	1.382	1.055	1.314	1.187	0.612	1.038	1.103	2.089	1.741	0.644	0.464	1.217	0.81	1.364	0.891	1.3654	0.124943	No
PTPRK	0.776	1.062	1.008	1.264	0.367	0.985	1.331	1.449	0.416	0.458	0	1.509	0.149	2.663	1.857	1.415	0.6003	0.503003	No
AZGP1	0.989	1.091	0.945	1.095	0.913	1.112	1.094	1.074	0.93	0.964	1.103	1.543	1.47	1.105	1.211	1.161	0.8066	0.00219657	No
PGLYRP2	1.118	1.149	0.91	1.017	1.606	0.83	0.548	1.088	1.064	1.048	1.343	1.481	1.317	1.452	0.948	1.139	0.8108	0.0863864	No
PIP	0.482	0.875	3.948	0.941	0.494	0.432	0.859	3.711	0.39	0.805	0.698	1.195	0.5	1.041	1.147	0.67	1.4782	0.841389	No
IGLV3-25	0.725	1.602	1.39	1.849	1.002	1.048	1.011	0.403	0.235	0.588	0.799	1.728	0.601	1.753	0.976	2.323	0.7227	0.252777	No
IGLV3-27	0.409	1.897	2.565	0.643	0	0.801	0.191	0.296	0.681	1.067	0.234	3.293	0.243	0.153	1.514	3.295	0.6528	0.966716	No
LCAT	1.341	1.415	1.532	2.273	1.278	0.705	0.537	1.17	1.421	1.111	0.754	0.908	0.738	0.835	1.185	0.731	1.489	0.071556	No
OSMR	0.59	1.018	1.527	0.995	1.183	1.314	0.937	1.654	1.482	2.055	0.585	0.773	0.562	0.336	1.513	1.227	1.5318	0.04416	No
P4HB	1.364	1.272	1.215	1.037	0.691	0.986	1.526	0.632	0.776	0.94	1.031	0.842	1.175	1.103	1.374	1.516	0.8896	0.338354	No
PDIA4	0	0	0	0	0	0	0.759	0	0	0	0	0	0	0	1.023	0	0.7419	0	No
PCDH1	1.719	0	0	0	1.183	1.311	1.495	0	0	0	2.047	0.791	0.624	0.403	0.258	0.758	1.7541	0.0679036	No
PPIB	1.183	1.406	0.639	0.812	1.026	1.673	1.427	1.415	1.22	1.461	1.039	1.053	0.911	0.889	0.635	0.72	1.4022	0.0377749	No
OAF	0.691	1.617	1.698	1.296	1.133	0.832	1.147	0.781	1.742	1.483	0.399	0.629	0.564	0.793	1.562	1.204	1.4467	0.0604009	No
MPO	1.362	1.328	0.506	0.471	1.016	1.251	0.837	0.65	0.634	0.7	1.324	1.589	1.829	0.858	1.68	1.735	0.5827	0.0073701	No
ALOX12B	0	0.288	0.032	0.014	0.019	0	3.042	9.559	0	0	0.14	0.009	0.081	0.003	0.031	0.008	47.625	0.104591	No
LRP11	1.851	0.792	0.13	2.04	1.837	0	0	1.261	0	0.771	0.535	0.746	0.557	1.995	0.514	2.174	1.1412	0.892585	No
MTAP	0.671	0	0	0	0	1.331	1.548	1.671	0	0	0.763	0	1.161	0.952	0.393	0	1.5971	0.173433	No
AK1	0.537	0.094	0.549	0.115	0.334	0	2.048	6.281	0	0	0.594	0	0.415	0	0	0.094	3.8692	0.521269	No
ITGA5	1.697	1.074	2.038	1.582	0.883	1.025	0.963	0.817	0.432	0.928	0.998	1.583	0.88	1.37	0.908	0.621	1.0792	0.851965	No
LGALS7	3.112	0.026	0.1	0.026	0.038	0.02	5.387	4.732	0.041	0.036	0.225	0.018	0.524	0.023	0.081	1.969	2.8559	0.952953	No
PGAM1	1.343	1.419	1.315	0.418	0.164	0.6	2.199	0.704	0.575	0.523	1.447	1.445	2.772	0.139	1.733	0.145	0.7233	0.943049	No
PLXNA2	0.832	1.095	0.786	0.349	1.389	1.733	1.742	0.501	1.056	0.528	0.784	0.721	1.334	0.951	1.325	2.362	0.8033	0.343593	No
PSMB1	1.375	1.021	1.145	0.796	0.654	0.963	1.33	2.276	1.069	1.39	1.446	0.776	0.795	0.838	0.845	0.95	1.2764	0.20046	No
LYZ	1.408	0.872	0.827	1.147	0.914	1.04	0.635	1.249	1.241	1.204	1.089	1.466	1.432	0.94	1.227	1.332	0.8445	0.130902	No
PSMB6	1.048	0.485	0.943	0.181	0	0	1.13	3.073	0	2.041	0.794	0	0	0	0.106	0	2.8257	0.19482	No
PRDX5	1.168	0.901	2.265	0.968	1.716	1.35	0.747	1.142	1.656	1.417	1.104	0.877	0.973	0.502	0.313	0.805	1.7486	0.0110838	No
DSC3	1.075	1.574	0.412	0.523	1.238	0.68	1.713	5.224	0.631	0.996	1.031	0.108	1.055	0.652	0.497	0.239	2.3561	0.0601296	No
LGALS3BP	0.74	1.513	0.871	0.517	0.681	3.267	1.714	0.87	1.187	0.905	0.436	0.738	0.583	1.217	0.543	1.666	1.4198	0.258431	No
IGLV3-21	1.604	1.418	1.341	1.488	1.275	0.511	0.453	0.871	1.057	1.283	0.718	1.074	1.125	1.437	0.888	1.574	0.9948	0.823677	No
SERPINF1	1.033	1.332	1.109	1.281	1.305	1.109	0.721	1.092	1.204	1.193	1.041	1.322	1.147	1.088	0.988	0.938	1.0465	0.644312	No
PPIA	0.868	1.46	1.076	0.574	0.998	2.187	1.428	1.022	1.237	1.006	0.795	0.548	1.545	0.664	1.324	0.593	1.3007	0.169692	No
SLC38A10	0	1.046	0	0	0	1.076	1.332	0	0	0	0	1.028	0.982	0	1.102	0.685	1.2129	0.209344	No
S100A8	3.873	0.449	0.528	0.789	1.721	0.445	0.084	1.176	2.655	1.329	0.369	1.116	0.4	0.265	1.478	0	1.7984	0.496968	No
PTX3	0	0	0	0	0	0	0.521	0	3.197	0	0	0	0	0	0.493	0.062	6.6991	0.28383	No
TUBA3C	0.839	0.178	0	0	1.251	0.721	1.779	1.831	0.92	0.057	0.112	1.864	2.473	0	1	0	0.6952	0.702585	No
TXN	1.117	0.637	0.633	0.486	0.602	1.853	2.671	3.163	0.629	0.867	0.461	0.925	0.702	0.984	0.702	0.829	1.65	0.313128	No
RNH1	0.812	0.645	1.374	0.145	0.92	1.719	1.264	1.378	0.665	1.093	1.898	1.998	1.417	1.193	0.695	0.5	0.7803	0.405348	No
TIE1	0.277	1.798	1.348	1.199	2.263	0.957	1.068	1.098	0.601	0.593	1.427	0.234	1.549	0.951	0.71	1.729	1.0184	0.88023	No
TNFAIP6	0	0	0	0	0.615	0	2.07	0.442	0.548	0.768	0.848	3.211	0.712	0.691	0.837	1.227	0.7084	0.365315	No
RECK	1.649	0.603	0	0.927	1.299	1.445	2.242	0.598	0.759	0.877	0.987	0.812	0.527	0.606	1.417	1.165	1.2573	0.415035	No
SEMA7A	6.106	2.969	0.617	0.809	0.543	0.787	0.731	0.059	0.607	0.237	0.929	0.613	0.528	0.657	0.375	0.598	2.1835	0.785576	No
TTR	1.159	1.169	1.484	2.063	1.03	1.037	0.539	1.523	1.029	1.023	0.915	1.204	0.819	0.603	1.532	0.826	1.2262	0.285338	No
TLN1	1.552	1.22	0.371	0.992	0.993	1.207	0.021	0.027	0.033	0.689	2.299	0.01	3.443	5.166	0.216	0.02	0.3822	0.938473	No
NUCB1	1.489	1.774	0.674	1.271	0.91	1.172	0.626	0.778	0.693	0.895	1.177	1.449	1.153	1.223	0.976	1.692	0.8043	0.123814	No
TPI1	1.126	1.995	1.479	0.294	1.033	1.636	1.174	2.619	0.788	0.337	1.69	0.218	0.724	0	0.094	0	1.8314	0.0952712	No
SPP2	0.867	1.383	0.553	0.993	1.36	0.929	0.844	0.902	0.365	1.09	1.856	1.638	1.467	0.317	1.376	1.897	0.6516	0.205873	No
SIRPB1	1.778	1.091	1.113	1.154	1.22	1.181	1.503	0.09	1.345	1.215	0.774	0.866	0.385	2.581	0.981	0.067	1.2405	0.3525	No
VTN	1.014	1.113	1.12	0.953	1.152	1.287	0.685	1.01	1.418	1.119	1.08	1.382	1.101	1.347	1	1.193	0.9183	0.311607	No
GC	0.732	1.077	0.918	1.243	0.942	1.02	0.69	1.134	0.971	0.991	1.511	1.442	1.287	1.41	1.109	1.604	0.6972	7.23E-04	No
PCDH18	0.495	1.005	1.582	2.286	0.683	1.653	1.08	0.536	1.089	1.069	0.544	0.483	0.402	1.245	2.879	0.357	1.1653	0.277367	No
IGLV1-47	0.861	0.402	2.407	3.556	1.3	0.209	0.509	1.108	1.203	1.147	0.263	0	0.287	1.773	1.106	1.004	1.4327	0.480808	No
MAN1A1	0.738	1.276	1.075	1.436	1.959	0.812	0.786	1.323	1.95	1.455	0.972	0.6	0.827	0.788	1.081	0.713	1.5431	0.027343	No
CTSA	0.899	1.857	0.143	0.841	0.107	0.839	1.744	1.498	1.074	0.819	0.671	0.558	1.889	0.764	2.253	1.306	0.7919	0.389195	No
SPARC	1.1	0.863	1.049	0.748	1.523	0.714	1.243	1.697	2.373	1.271	0.898	0.926	0.799	0.538	0.997	0.954	1.4766	0.063721	No
IGFBP4	1.14	1.498	1.269	1.115	1.032	1.08	0.917	0.793	0.912	1.152	0.875	1.261	0.963	1.326	1.054	1.445	0.9452	0.576488	No
KRT8	0	0	0	0	0	0	1.212	0.521	0	0	0	1.305	0	0	0	0	0.664	0	No
ITGA1	1.821	0.88	0.41	0.677	0.604	0.348	0.899	0.428	0.698	0.508	5.999	0.246	1.359	2.135	0.114	0.417	0.4249	0.793305	No
PLXNB2	0.486	1.522	0.646	1.278	1.596	0.701	1.561	0.412	0.349	1.556	0.534	0.77	1.42	2.033	1.286	1.401	0.8146	0.374354	No
PROZ	1.423	1.166	0.902	1.131	1.092	0.792	0.347	1.16	1.925	1.779	0.747	1.222	1.234	1.112	1.161	0.839	1.1133	0.862536	No
SEMA4B	1.36	1.004	0.347	0.936	1.349	1.708	1.488	0.975	0.904	1.702	1.079	1.181	0.762	0.744	1.03	0.845	1.2522	0.444699	No
SBSN	0.8	1	1.245	0.934	1.047	0.762	1.28	2.225	1.142	0.826	0.829	0	0.93	1.391	0.936	0	1.1024	0.702702	No
S100A11	2.049	1.004	0.939	0.64	0	1.298	1.882	2.839	0.84	0.569	0.922	0.622	0.8	0.529	0.595	0.784	1.8909	0.0470095	No
RAP1B	0.292	0.488	0	0	2.114	1.121	0.617	0.506	0.756	0	0.471	0.425	2.283	0.317	4.283	0.248	0.6294	0.924543	No
SERPINA11	1.048	1.507	1.159	0.649	0.704	0.422	1.113	0.651	1.801	0.897	1.762	1.247	2.244	1.16	0.852	0.408	0.7781	0.446101	No
CFP	1.797	1.188	0.912	1.068	0.601	1.282	0.561	1.053	0.634	0.867	1.166	1.541	1.115	1.768	1.373	1.016	0.7492	0.065973	No
ROBO4	1.06	2.181	0.78	0.61	0.999	1.042	1.043	0.492	0.691	0.629	1.988	1.67	0.765	0.808	1.729	0.897	0.7275	0.155622	No
S100P	1.983	1.037	4.712	0.749	0.511	0.309	1.362	0.785	0.58	0	1.798	0.204	1.138	0.144	0.817	0.08	1.9179	0.119085	No
VASP	0.515	3.514	0.088	0.093	0.302	6.922	0.336	0.51	0.565	0.318	0.521	2.151	0.651	0.298	0.395	0.286	1.8358	0.901464	No
AHSP	0	1.58	0.329	0.623	1.227	1.712	1.401	0.5	0.544	0	1.42	0.095	1.94	1.156	0	1.792	0.7727	0.930547	No
ALB	0.985	1.043	1.102	1.107	1.181	1.045	0.954	1.074	0.585	0.976	1.037	1.351	1.539	1.234	1.186	1.526	0.7661	0.0117783	No
IGHV3-30-5	0.833	1.571	1.634	0.824	0.744	1.413	1.363	0.404	0.63	0.516	0.717	0.65	1.047	1.523	0.744	3.28	0.7485	0.464816	No
YWHAE	0.674	0.47	0.952	0.557	0.585	2.009	1.113	0.749	0.597	0.668	1.58	1.622	2.678	1.285	1.634	0.512	0.5396	0.0264208	No
AOC3	0.8	1.545	1.004	0.917	1.247	0.923	1.962	0.743	0.394	0.947	1.138	1.009	1.214	1.672	0.831	0.992	0.9173	0.474995	No
CTSB	1.367	0.709	0.585	0.762	2.154	0.919	1.538	0.641	1.027	0.724	1.526	0.782	1.963	1.248	0.949	0.553	0.891	0.611249	No
BCHE	1.244	0.893	0.782	1.493	0.907	1.187	0.481	1.354	0.95	0.961	1.532	1.349	1.323	1.432	1.111	1.113	0.7826	0.0647929	No
C4A	1.002	0.999	1.124	1.423	1.32	1.06	0.548	1.351	1.573	1.361	0.846	1.008	0.925	1.456	0.672	1.527	1.0968	0.540862	No
CHRDL1	0	0.951	0	0	0	0.808	1.338	0	1.944	0	0	0	0.965	0	0.357	0.989	1.636	0.202851	No
GGH	0.635	2.067	0.446	1.133	0.657	2.116	0.858	1.071	0.74	1.008	0.921	1.173	1.238	1.679	0.796	1.308	0.9049	0.412691	No
SERPINB1	1.261	0.891	2.291	0.831	1.106	1.011	1.235	0.825	1.243	0.593	0.982	1.163	1.259	0.613	1.072	0	1.109	0.711902	No
IGHA1	0.7	0.83	1.515	1.025	0.802	0.993	1.866	0.169	0.371	0.678	0.705	1.236	1.71	1.927	0.981	2.182	0.6143	0.0820513	No
IL1RAP	0.902	1.545	0.729	1.032	1.011	1.179	0.444	1.063	0.986	1.079	1.219	1.727	1.401	1	1.074	1.732	0.7337	0.0504291	No
EMILIN1	0.397	0.752	0.477	0.264	0.902	0.093	1.87	0.833	3.098	1.843	0.669	0.459	0.515	1.088	3.451	0.177	0.9935	0.97312	No
FLNA	1	1.471	0.253	0.18	0.818	1.949	1.317	1.559	1.275	0.953	0.523	0.332	1.371	0.382	3.415	0.196	1.0396	0.480093	No
IGF1	2.679	1.369	0.302	0.7	0.512	0.641	0.135	3.135	0.756	1.383	1.087	1.191	0.743	0.501	1.799	1.122	1.0814	0.618647	No
IGF2	1.202	0.91	0.493	1.652	0.425	0.525	0.389	1.409	0.793	1.148	1.261	1.615	1.929	1.767	1.323	1.462	0.5736	0.00320147	No
IGFBP2	0.337	1.007	2.022	1.715	1.573	0.623	1.595	0.434	0.858	0.862	1.343	0.883	1.641	0.897	1.142	0.546	1.0254	0.81392	No
ANK1	0.856	0.298	1.145	0.236	0.659	3.789	0.994	0.46	0.323	0.318	1.404	0.126	4.322	0.134	1.916	0.47	0.6506	0.884086	No
HSPA8	1.084	0.761	1.275	0.684	1.285	0.963	1.72	1.273	1.234	0.425	1.264	1.114	1.822	0.658	1.211	0.669	0.9532	0.813171	No
COL6A3	1.654	1.109	0.709	1.168	1.226	0.678	1.353	0.711	0.785	1.393	1.045	1.115	1.117	0.968	1.28	1.228	0.9583	0.459579	No
DSG2	0.749	1.049	1.284	0.778	0.998	0.76	1.329	0.896	1.031	1.435	1.084	1	1.681	0.767	1.416	1.363	0.846	0.242662	No
ANG	0.73	1.083	0.669	1.247	0.944	1.056	0.772	2.781	1.342	0.762	1.114	1.347	1.289	1.444	0.842	0.723	1.0107	0.793185	No
F10	0.927	0.99	0.893	1.785	1.139	0.803	0.671	1.2	1.231	1.132	1.189	1.56	0.838	1.332	1.159	1.222	0.8853	0.298037	No
FLG	0.676	0.292	0.697	0.825	0.326	0.229	2.736	7.134	1.014	0.699	0.602	0.424	0.412	0.539	0.16	1.08	2.7283	0.259321	No
NCCRP1	0.093	0.219	0.7	0.333	0.371	0.039	2.021	13.318	0.419	0.414	0.123	0.074	0.071	0.204	0.062	0.208	14.4962	0.0582537	No
CFHR1	0.926	1.127	1.127	1.018	0.968	1.474	0.597	0.965	1.288	1.237	1.112	1.535	1.179	1.133	1.041	1.286	0.8834	0.221573	No
FTL	1.295	0.226	1.611	0.871	1.765	0.329	2.886	0.376	1.635	0.817	0.816	0.303	0.678	1.217	0.619	1.655	1.3401	0.699066	No
AKR1A1	0.894	0.619	2.524	0.658	1.03	0.981	2.037	0.591	0.608	0.815	0.847	0.678	1.519	1.422	1.089	1.057	0.9761	0.614851	No
GSTO1	1.249	1.042	1.193	1.452	1.234	1.124	0.691	1.029	1.172	1.231	1.146	1.079	1.385	1.069	1.1	0.674	1.0616	0.559629	No
GSR	1.122	0.818	1.148	1.437	1.095	1.205	0.952	1.092	1.163	1.697	1.229	0.721	0.852	0.921	1.291	0.982	1.1737	0.15349	No
GSS	1.527	0.982	0.322	0.973	0.911	1.782	0.594	0.277	0.726	0.565	1.346	1.845	2.248	0.938	1.689	1.113	0.566	0.024732	No
IGHV4-28	0.891	0.665	1.319	0.997	1.155	1.45	0.75	0.528	0.479	0.54	0.999	1.338	2.074	1.412	1.548	1.901	0.5678	0.00507903	No
PDLIM1	0.816	1.706	0.39	0.261	1.376	2.513	1.012	3.777	1.646	0.655	0.431	0.002	1.633	0.006	1.34	0.005	2.485	0.0729184	No
LTBP2	1.31	1.111	0.681	1.168	0.907	0.648	0.585	0.924	0.809	0.75	1.544	1.937	1.487	1.479	1.127	1.671	0.5772	4.22E-04	No
MMP3	3.554	0.686	0.973	1.798	0.75	0.217	0.549	0.573	1.771	1.559	1.125	0.951	0.887	0.288	1.5	0.471	1.4282	0.56477	No
IGLV7-46	0.532	0.913	0.804	1.882	1.433	1.052	1.458	0.575	0.548	0.792	1.67	1.296	1.024	1.797	0.91	1.002	0.7785	0.155146	No
IGHV5-10-1	0	0.972	0	2.305	1.155	0.995	1.103	0.018	0	0	0	1.282	0.57	1.726	0.71	1.519	0.9397	0.511939	No
ART3	1.069	1.577	1.162	1.307	0.828	1.094	0.984	0.39	0.639	1.202	1.498	1.488	1.444	1.471	1.016	0.472	0.8325	0.437965	No
FAM20C	0.388	0.653	1.564	2.151	1.886	0.894	0.797	1.054	1.961	0.606	0.768	0.707	0.941	0.99	1.166	1.575	1.1668	0.852976	No
GALNS	1.575	0.866	0	0.679	0	1.972	0.697	0	0	0	1.501	0.957	1.091	1.202	0.408	1.234	1.0866	0.846386	No
ITIH3	0.771	1.019	2.167	1.403	1.663	0.735	0.944	1.303	1.204	1.899	0.74	1.137	0.712	0.781	0.541	0.895	1.6365	0.0174124	No
IGKV3-20	0.742	0.93	2.668	1.317	1.378	0.898	1.813	0.969	0.961	0.931	0.448	0.512	1.014	1.252	0.98	0.631	1.5638	0.0507636	No
IGLV1-40	0	1.302	2.766	0.534	0.416	0.692	1.203	0.363	1.548	1.651	1.199	0.91	0.064	0.949	0.909	2.128	1.1338	0.567648	No
ITIH4	1.029	0.993	1.635	1.259	1.33	1.031	0.718	1.198	1.31	1.19	1.005	0.978	1.168	1.056	0.799	1.328	1.1076	0.393062	No
KIT	0.644	1.503	0.375	0.559	0.611	0.944	0.95	1.061	0.831	1.358	1.394	1.217	1.868	1.276	1.531	1.681	0.5912	0.00610242	No
ME1	1.379	1.305	1.506	0.921	0.359	0.709	0.63	2.324	0.904	0.213	1.295	2.084	2.096	1.05	0.995	0.325	0.7839	0.451404	No
PSMA6	1.455	0.722	0.865	0.416	0.832	0.85	1.007	1.127	1.013	1.213	1.163	1.048	1.358	1.518	1.127	2.258	0.6728	0.027741	No
MINPP1	1.128	0.752	1.098	0.927	1.383	0.635	0.781	0.8	1.294	1.481	0.975	1.175	1.57	1.563	1.381	0.946	0.8104	0.12426	No
NPM1	0.37	0	0	0	0	0.621	1.516	3.005	0	0	0	0	0.558	0	0.31	0	3.1751	0.285141	No
OIT3	1.092	1.084	1.008	1.338	1.427	0.755	1.903	0.793	2.03	1.003	1.309	1.157	0.419	1.519	0.116	0.484	1.4908	0.167344	No
PIGR	1.048	0.672	3.241	0.507	0.478	1.191	0.544	0	0	0.464	0.58	1.517	0.635	1.194	1.832	1.812	0.807	0.299867	No
HSPG2	1.252	1.14	0.938	0.978	0.932	1.1	1.291	0.725	1.012	0.983	1.235	1.051	1.358	1.045	1.109	1.503	0.8507	0.0666902	No
EXT2	1.293	0.934	0.95	1.61	0.173	1.058	1.028	0.378	0.852	1.297	1.567	1.033	1.47	1.73	1.303	1.061	0.7036	0.11263	No
FABP4	0	0.144	4.384	0.178	1.599	1.216	0.462	0.569	0.913	1.618	0	0	0	0.939	0.894	0.509	1.5774	0.989045	No
KPRP	0.038	0.657	0.165	0.133	0.171	0.584	1.088	12.41	0.023	0.418	0.694	0.135	0.725	0.696	0.446	0.54	2.9086	0.576044	No
CES1	0.923	0.811	0.567	1.097	3.129	1.029	1.212	0.515	0.636	0.649	0.888	1.633	0.86	1.57	1.398	0.721	0.8969	0.404316	No
FCN1	0.602	1.083	0.303	1.262	1.25	0.556	1.002	0.554	4.713	0.971	1.084	1.108	1.326	0.041	1.071	0.783	1.3629	0.44567	No
F13B	1.087	1.053	0.923	1.612	0.965	0.962	0.724	1.148	1.169	0.996	1.113	1.291	1.333	1.216	1.182	1.23	0.8667	0.0857005	No
CFHR4	0.393	1.147	1.123	2.096	1.516	1.258	0.558	1.153	2.908	0.996	0.669	0.566	1.239	0.642	0.77	1.052	1.5976	0.174377	No
FCGR2C	1.791	1.341	0.284	1.369	0.672	1.045	0.527	0.744	0.462	0.647	1.203	1.79	2.094	1.94	0.763	1.504	0.5734	0.0282673	No
LAMB1	0.537	1.074	1.048	0.195	1.317	1.037	1.799	0.453	1.161	1.723	1.058	1.483	0.607	1.363	1.171	1.361	0.8812	0.412841	No
APOC1	1.142	0.854	0.745	1.106	0.806	0.973	0.436	0.692	0.984	0.674	1.665	1.571	1.759	2.318	1.18	1.276	0.5167	2.93E-04	No
ENPP1	0.101	1.312	2.965	1.555	2.307	0.309	0.893	1.656	0.077	3.013	0.099	0.057	0.062	0.626	0.733	2.279	2.2077	0.146643	No
EFEMP1	1.05	0.929	1.323	1.292	0.865	0.87	1.778	0.819	1.356	1.334	0.855	1.075	1.158	1.039	0.938	0.764	1.1957	0.196819	No
IGKV1-9	1.182	1.516	0	0.236	0	0.28	0.979	0.768	1.75	0.477	1.97	0.378	0.928	1.435	1.228	2.387	0.6475	0.217698	No
GP5	1.195	0.946	1.049	1.196	1.684	0.411	0.727	1.165	2.135	1.637	0.778	0.487	1.241	0.527	1.534	1.093	1.2875	0.312365	No
SERPINA4	1.227	1.018	0.955	1.548	1.103	0.83	0.569	1.196	0.854	1.256	1.467	1.489	1.429	0.794	1.224	1.037	0.8513	0.240849	No
IGLV6-57	2.059	0.847	0.12	1.558	0.948	0.81	0.747	0.948	1.116	0.786	0.928	1.661	1.583	1.095	1.794	0.821	0.7566	0.227124	No
F5	1.411	0.909	1.326	1.489	1.029	0.639	0.717	1.324	1.17	1.511	0.984	1.374	1.241	1.629	0.606	0.703	1.0578	0.664596	No
ICAM1	1.144	1.425	1.234	0.954	0.794	1.573	1.779	0.779	1.129	1.282	1.008	0.995	0.569	0.974	0.955	0.653	1.4078	0.0290296	No
ITGA2B	0.874	1.214	0.906	0.822	0.791	1.642	0.43	0.816	0.993	1.486	0.687	0.512	3.121	0.564	2.389	0.439	0.776	0.977575	No
IGFBP5	1.296	0.895	1.073	1.346	0.97	1.29	0.807	1.061	1.186	0.989	0.968	1.268	1.076	1.54	0.783	1.505	0.9171	0.519616	No
KRTAP13-2	0.826	0.629	1.741	1.512	1.273	1.648	0.535	1.932	1.652	1.41	0.629	0.762	0.6	0.886	0.995	1.102	1.5872	0.0653233	No
MSN	1.41	1.254	0.559	0.805	0.942	1.352	0.914	0.73	0.76	0.887	1.281	1.416	1.491	1.336	1.208	1.457	0.7043	0.00780916	No
ITIH2	1.156	1.298	0.784	1.135	1.063	0.95	0.709	0.732	0.837	1.141	1.291	1.705	1.513	1.204	1.11	1.32	0.7225	0.00519708	No
MEGF10	0	0.995	0	0.34	0.347	0	2.687	0	0	2.266	1.011	1.35	0.764	0.242	0.082	0	1.9237	0.32998	No
MYH9	0.968	1.132	0.633	1.189	0.594	0.915	0.822	0.777	0.573	0.719	1.23	2.119	2.368	1.634	1.224	1.125	0.5148	4.76E-04	No
F8	1.344	0.395	1.884	0.374	2.956	0.333	1.565	0.497	2.223	0.778	0.172	0.28	1.311	1.153	1.037	1.261	1.4211	0.472981	No
FAM3C	1.057	2.809	0.777	0.398	0.586	1.2	1.197	0.68	1.383	1.242	0.855	1.135	1.288	1.003	0.915	0.869	1.1208	0.966873	No
GAPDH	0.24	0.715	0.364	0.123	0.347	0.58	1.198	9.876	0.479	0.266	0.927	0.871	1.108	0.599	0.525	0.412	1.9164	0.635022	No
KRT17	1.308	0.608	0.159	0.267	0.25	0.518	4.574	4.023	0.339	0.228	0.638	0.833	0.833	0.799	0.405	0.791	1.713	0.720444	No
GPI	1.62	0.456	2.54	0	0.253	1.286	1.12	0.357	1.887	0.456	2.27	0.431	1.273	0.374	1.418	0.498	1.0616	0.97783	No
HP	0.616	1.329	1.122	1.975	1.198	1.527	0.553	1.032	1.928	1.052	0.76	0.426	0.974	0.948	0.919	1.731	1.285	0.267632	No
IGKV1-17	0.681	1.103	1.607	1.807	1.504	0.277	1.885	0.958	1.122	0.955	0.906	0.06	0.733	1.291	0.634	2.111	1.2449	0.282192	No
MRC2	0.939	0.982	0.157	1.114	0.594	0.477	2.705	0.48	0.598	1.345	1.467	1.139	0.897	1.569	1.349	1.173	0.742	0.125855	No
CHL1	0.867	1.11	1.06	0.835	0.881	1.138	1.349	0.763	0.749	1.043	1.347	1.445	1.311	1.248	1.055	1.493	0.744	0.00379563	No
FABP5	0.99	0.678	0.439	0.668	0.587	0.475	1.741	5.928	0.506	0.525	0.875	1.101	1.029	0.773	0.774	0.95	1.3672	0.784328	No
MBL2	0.626	1.61	0.261	0.207	1.022	2.272	1.605	1.305	0.337	1.719	1.154	1.507	0.906	0.457	1.366	0.913	1.0437	0.665572	No
IDE	0.692	1.019	1.007	1.209	0.905	0.651	1.107	1.191	1.013	0.904	1.4	1.969	0.949	1.555	1.291	1	0.7127	0.0175929	No
ITGB1	0.755	0.717	2.752	0.446	1.216	0.668	0.807	0.421	1.143	1.171	1.877	1.43	1.614	1.178	0.879	0.796	0.7792	0.180572	No
MST1	0.901	1.112	1.187	1.127	1.358	1.09	0.745	0.95	0.927	1.303	1.194	1.361	1.142	1.421	0.82	1.372	0.8782	0.215266	No
AMBP	1.011	0.978	1.07	1.156	1.135	1.18	0.894	0.756	0.867	1.093	1.159	1.687	1.238	1.512	0.918	1.301	0.7785	0.0167962	No
FUCA2	1.016	0.511	0.62	0.985	0.893	1.544	1.544	0.654	0.503	0.733	1.521	1.322	1.37	1.309	1.825	1.123	0.6378	0.00361	No
EGFR	0.797	1.466	0.649	0.973	1.325	0.494	0.63	0.447	2.306	1.866	0.95	0.813	0.801	1.099	1.354	1.935	0.9453	0.568704	No
INHBE	1.401	1.512	0.637	0.665	1.543	1.067	1.003	0	0.77	0.902	0.269	1.349	0.5	2.649	0.584	1.925	0.8704	0.788916	No
SLC2A1	0.325	0	0	0	0.82	0.382	0.298	0.429	0	0.843	0.265	0.235	0.465	0.129	7.986	0.149	0.3356	0.821912	No
KLK7	0	0	1.668	0.669	0.888	1.112	1.21	2.221	1.036	1.111	0.829	1.347	1.266	0.835	0.738	0.846	1.2688	0.266599	No
ADAMDEC1	0.227	2.651	0	1.288	0.367	0.745	1.227	0.587	0	0.912	0.878	0.808	2.009	0.976	1.258	0	0.8437	0.356475	No
ATF6B	0.467	0.201	0	0.836	1.015	1.501	2.467	0.558	1.288	1.155	1.316	0.134	0.164	1.381	0.161	3.843	0.9037	0.494024	No
GSN	1.075	1.212	0.528	1.125	0.645	1.09	0.68	0.646	0.604	0.874	1.714	1.722	1.603	1.305	1.437	1.708	0.5361	4.35E-05	No
L1CAM	0.94	1.033	0	1.149	1.286	0.908	0.779	2.018	1.56	2.008	0.872	0.612	0.558	0.832	1.757	0.21	1.6086	0.04238	No
GSTP1	1.784	1.386	0.94	0.726	0.73	1.064	0.763	0.875	0.862	1.12	1.338	1.321	0.825	1.174	1.069	1.904	0.8059	0.152229	No
SERPIND1	0.841	0.964	1.028	1.839	1.105	0.836	0.4	1.527	1.561	1.145	0.908	0.952	1.401	0.912	1.393	1.373	0.9724	0.677419	No
ITIH1	1.109	0.957	1	1.058	1.277	1.137	0.799	0.926	1.031	1.311	1.24	1.35	1.293	1.013	0.952	1.503	0.8656	0.105471	No
LTA4H	1.424	1.085	1.172	0.95	1.486	0.977	0.599	0.878	1.381	1.021	1.033	1.095	1.237	1.365	1.191	1.025	0.9479	0.510252	No
PDGFA	0.63	0.582	1.289	1.294	1.505	0	0.937	0.861	2.55	1.636	0	0	0.462	0	0.71	0.809	1.8987	0.0845794	No
PGLYRP1	0.535	1.313	1.32	0.521	1.379	1.62	1.683	0.665	2.339	0.8	0.929	0	0.759	0.627	0.994	0.589	1.5617	0.179149	No
LYPLA1	0	0	1.462	1.567	1.125	1.199	0.37	1.775	0	0.449	1.121	1.226	1.254	0.805	1.343	1.276	0.9696	0.566239	No
IGLV1-51	1.187	1.123	0.752	0.977	1.081	1.55	0.635	0.115	0.472	0.439	0.876	1.404	1.76	1.538	1.702	2.414	0.5156	0.0276203	No
HPX	0.952	0.989	1.638	1.473	1.393	0.807	0.477	1.494	1.621	1.222	0.861	1.028	0.941	1.065	0.973	1.222	1.1888	0.483172	No
KRT9	0.418	0.525	0.177	0.23	0.332	0.443	3.15	8.769	0.302	0.301	0.594	0.383	0.59	0.486	0.257	0.752	2.8701	0.769458	No
KRT33B	0.084	0.069	0	0.017	0.025	0.271	0.119	0.196	4.084	0.066	0.13	0.026	0.334	0.046	9.06	0	0.2855	0.567732	No
LDHA	1.437	0.671	0.961	0.851	0.61	0.631	0.739	0.492	2.737	1.008	1.678	0.403	1.322	1.277	0.453	2.924	0.7549	0.560982	No
PRDX2	0.453	0.486	3.078	0.127	0.809	1.786	1.788	2.002	0.719	0.694	1.685	0.723	1.691	0.413	0.574	0.468	1.2901	0.828564	No
PSMA1	1.991	0.43	0.605	0.406	0.7	1.412	0.916	2.648	1.846	2.861	1.1	0.263	0.821	0.779	0.615	0.35	2.1102	0.0889783	No
PRG2	0.768	1.134	0.583	1.188	0.407	2.142	1.071	0.536	1.137	0.866	1.719	1.376	2.01	1.126	1.395	0.057	0.7678	0.964289	No
LAMA2	0.749	1.695	0.514	0.799	1.135	0.304	3.687	0	0.14	1.194	0.872	0.326	0.564	1.135	0.513	1.775	1.3137	0.902818	No
LSR	1.427	1.751	1.209	0.948	1.689	1.624	1.075	0.171	0.756	0.163	0.757	1.708	0.761	1.584	0.826	1.24	0.9435	0.528244	No
LYVE1	0.84	0.755	0.649	0.852	1.079	1.385	1.902	0.723	0.676	1.251	1.109	1.434	1.489	1.379	0.914	1.011	0.827	0.165589	No
MUC5B	0	0	4.022	2.077	0	0.097	0.165	0	1.779	0	1.152	0.172	0.306	0.587	0	0	2.9373	0.570151	No
PSMB5	1.155	0.832	1.366	1.52	0.459	1.189	0.755	1.956	0.955	1.681	1.222	0.83	0.772	1.055	1.331	0.822	1.1805	0.570215	No
PRCP	0.233	1.147	0.348	0	0.182	1.283	1.055	1.251	1.053	1.538	1.231	1.678	1.621	2.827	0.245	1.255	0.6089	0.254558	No
PLA2G15	0.481	1.299	1.299	1.283	1.091	1.782	0.985	1.52	1.615	1.096	0.374	1.76	0.268	0.992	1.353	0.578	1.4029	0.170787	No
IGLV3-19	1.599	1.747	0.807	2.158	0.072	1.169	1.081	0.341	0.045	0.747	1.022	0.84	1.366	1.025	1.074	2.782	0.7226	0.214848	No
SFTPB	0.392	0.175	2.715	0.509	1.098	0.419	1.074	1.26	2.056	1.357	0.687	0.735	1.186	3.627	0.59	0.194	0.945	0.912059	No
RAB11A	2.06	0.722	0	0	0.917	0.962	0.713	1.971	1.843	0.42	0	0	0.44	0	0.803	0	1.9324	0.237511	No
NEO1	0.996	0.733	0.68	1.219	1.069	1.269	2.028	0.931	0.861	1.057	1.286	1.016	0.936	1.031	1.184	1.01	1.0066	0.802249	No
NOTCH2	1.221	0.174	0.491	0	1.024	0.148	2.159	1.538	0	1.159	0.321	0.421	3.038	2.066	1.242	0.075	0.8286	0.910179	No
NID2	0.557	0.75	0.925	1.012	1.325	1.122	1.211	1.227	1.046	1.498	1.525	1.151	1.205	1.076	1.178	0.897	0.9107	0.392469	No
PLD4	0.952	1.882	0.683	0.744	0.618	1.918	1.979	0.405	0.485	0.536	1.218	1.4	0.88	1.415	1.438	0.479	0.8962	0.464832	No
GALNT7	1	1.431	0	1.55	0.869	1.207	0.658	0.185	0.094	0.194	1.88	1.724	2.019	0.451	1.384	2.184	0.497	0.064371	No
PLA2G7	1.96	0.661	0.249	0.728	1.693	1.736	0.58	3.094	0.672	0.926	0.723	1.118	0.712	1.253	1.142	0.824	1.2785	0.90491	No
IGHV2-70D	1.047	0.479	0.639	0	0.106	1.356	2.506	0.114	0.457	0	0.114	3.462	0.041	1.477	1.397	1.907	0.5987	0.819847	No
MASP1	0.754	1.449	0.971	1.158	1.168	0.817	0.757	1.015	0.432	1.233	1.042	1.593	1.823	1.491	1.135	1.132	0.7123	0.0373682	No
SERPINB2	0.834	0	0	0.969	0.863	0	0.603	5.322	0.87	0.834	0.659	0.99	0	1.047	0.301	0.792	1.9408	0.27787	No
NOMO2	1.565	1.643	1.079	1.99	1.202	0.925	1.003	0.387	1.198	1.352	0.598	0.812	1.015	0.585	1.298	0.913	1.4186	0.154766	No
PM20D1	0	0.117	0.306	0	0.259	0.494	0.338	0.225	0.637	0.257	0.092	0.037	0.299	11.384	0	1.181	0.1267	0.739499	No
IGKV1-5	0.451	1.294	0.455	2.148	0.614	1.765	1.62	0.338	0.506	0.388	0.917	1.421	0.977	1.77	1.197	1.821	0.7093	0.101829	No
GLO1	0.492	0	1.636	0	1.183	0.873	0	0.215	0	0.224	3.175	0.052	3.367	0	0.061	0	0.4631	0.814252	No
MANSC1	0	1.005	0	0	0	0.464	1.902	0	0.652	1.593	1.269	0.617	0.855	1.131	1.036	1.032	1.1345	0.944998	No
OGN	0.962	1.681	1.099	1.571	1.453	1.044	1.043	0.883	0.889	0.97	0.784	1.346	1	1.496	0.83	0.7	1.1301	0.337686	No
PDGFB	0.862	0.46	0	0	0.618	0	0	0	2.849	1.828	0	0.617	0.63	0	0	0	2.1225	0.40094	No
PDCD6IP	0.414	1.222	0.85	0.431	2.724	0.346	0.622	0.97	4.339	0.407	0.301	1.709	1.458	0.075	1.812	0.079	1.3609	0.3785	No
PTPRG	1.083	0.782	1.359	1.597	1.008	0.838	1.351	1.127	1.076	1.617	1.236	0.811	0.845	0.895	1.149	0.823	1.2333	0.115031	No
APCS	0.923	0.859	1.423	1.579	0.962	1.143	0.563	1.35	1.371	1.262	1.137	1.19	0.838	1.276	0.907	1.372	1.021	0.981339	No
SERPINB13	1.367	0.38	0.284	0.374	0.352	0.583	2.43	5.635	0.298	0.464	0.886	0.52	1.011	0.706	1.033	1.335	1.3295	0.5696	No
SPTA1	1.165	1.555	0.374	0.412	0.831	1.923	1.206	0.205	0.328	0.682	1.479	2.707	1.158	1.431	0.754	1.506	0.5765	0.0528161	No
PDIA3	1.169	0.865	1.719	1.515	1.475	0.721	0.563	1.143	1.771	1.265	0.671	0.755	0.959	1.212	0.786	1.58	1.2282	0.322174	No
PRDX6	0.361	0.336	3.358	0.232	0.388	0.713	1.145	1.024	0.93	1.062	3.13	0.49	1.422	0.337	2.018	0.483	0.7271	0.506362	No
PCSK9	2.235	1.815	0.5	0.671	2.048	0.249	1.296	0.455	0.842	1.416	0.783	0.371	0.832	1.257	0.376	2.518	1.127	0.725459	No
PLXNB1	1.146	0.966	0	0.523	0.669	0.566	3.669	0	0.617	1.43	0.621	1.432	0.489	0.616	1.014	0.326	1.5984	0.287969	No
LMAN2	0.862	1.631	1.072	1.391	1.232	0.841	1.87	1.198	1.512	1.042	0.718	0.619	0.776	1	0.937	0.594	1.6345	0.00215986	No
MGAT1	0.924	0.709	2.841	1.132	1.475	0.662	0.401	0.735	2.849	1.13	0.645	0.872	0.826	1.046	1.071	0.75	1.4808	0.415905	No
IGF2R	1.414	0.915	0.701	0.796	0.435	1.304	1.528	1.65	0.824	1.038	0.802	1.275	0.853	1.793	1.355	0.904	0.9113	0.550212	No
MCAM	1.079	1.167	0.522	0.657	0.891	1.264	1.504	0.355	0.601	0.763	2.1	1.061	1.601	1.456	1.255	1.141	0.6132	0.0167037	No
NECTIN1	0.609	1.206	0.719	0.728	0.962	0.912	2.044	1	1.007	1.005	1.258	0.924	1.422	1.099	1.226	1.176	0.8607	0.19692	No
NCK2	2.41	0.192	0.078	0	0.203	5.781	2.382	0.208	0.274	0.056	0.069	0	0.156	0	0.294	0	7.4399	0.331508	No
GPLD1	1.769	1.172	0.378	1.517	0.549	1.165	0.468	1.032	0.568	0.843	1.274	1.833	1.837	1.843	0.709	1.25	0.6491	0.0625533	No
MB	0.575	0.608	2.092	0.383	0.389	2.611	0.378	0.534	0.971	0.564	0	0.724	1.593	1.849	2.297	1.276	0.5883	0.0578394	No
PXDN	1.296	1.752	1.744	1.408	1.198	1.379	1.416	1.017	1.861	0.093	0.274	1.03	0.852	0.812	0.811	0.577	1.8132	0.241776	No
MMP8	1.546	1.814	2.441	1.177	2.296	0.028	1.188	0.04	2.413	0.055	0.026	0.649	0	0.316	1.647	0.543	2.0431	0.617653	No
PDGFRB	2.014	0.079	0.123	1.516	0.197	1.352	1.91	1.002	1.908	2.158	0.072	2.875	1.122	0.811	0.124	0.395	1.3624	0.473774	No
MNDA	0	0.93	0.308	0	2.43	0.362	0.213	0.395	2.647	2.808	0.501	0	0	0	0.385	0	2.8479	0.477862	No
OLFM1	1.139	0.882	1.048	1.083	1.169	1.153	1.053	0.918	1.246	1.404	1.444	1.607	0.861	0.908	1.028	0.771	1.0057	0.749623	No
PGM2	0.085	0	0	0	0.512	0.161	0.475	8.41	0.427	0.494	0.489	0	0.683	0	0.218	0	3.2571	0.877818	No
JUP	1.132	0.928	0.303	0.663	0.612	1.324	1.33	2.909	0.505	0.553	0.984	1.344	1.206	1.734	0.828	1.666	0.793	0.183082	No
LSAMP	1.37	1.202	0.151	0	0.851	1.402	1.428	0.302	0.244	0.279	1.717	1.246	1.607	1.653	0.991	2.026	0.5216	0.0154162	No
PCYOX1	0.777	0.899	1.082	1.447	1.149	1.02	0.602	1.056	1.318	1.433	0.959	0.747	1.62	1.13	1.544	1.187	0.9002	0.490075	No
LMAN1	0.267	1.057	1.556	1.803	1.39	1.115	0.631	0.391	0.867	1.323	1.136	1.115	0.466	1.553	1.455	1.925	0.8157	0.395214	No
NRP2	1.003	0.988	0.775	1.367	0.815	1.057	0.732	0.806	1.014	0.412	1.322	1.698	1.37	1.493	1.241	2.042	0.5871	0.001627	No
IGLV8-61	0.504	1.066	0.743	2.134	0.972	1.003	1.918	0.594	0	0.292	0.973	0	1.028	1.228	0	1.78	0.8186	0.331891	No
PGK1	1.136	1.359	1.018	0.93	1.313	2.666	0.84	1.126	1.106	0.52	1.226	0.87	1.433	0.8	0.584	0.831	1.2549	0.353953	No
PLEC	1.705	0.326	0.839	1.514	0.978	0.328	1.358	1.224	0.931	0.488	1.049	1.325	1.488	1.814	1.375	1.082	0.7149	0.096094	No
PZP	1.145	0.65	2.408	0.825	0.822	0.455	0.4	0.681	1.69	1.728	1.098	0.788	0.643	2.984	0.505	1.494	0.8629	0.710612	No
RTN4RL2	2.092	0.464	0	1.649	0	0.357	0.795	0	0.878	0	1.014	1.003	1.084	1.463	1.749	0.643	0.8963	0.441353	No
PLBD1	0.334	0.728	0.196	0.246	0.628	1.18	0.991	10.328	0.444	0.451	0.201	0	0.192	0.23	0.192	0	7.6201	0.0603643	No
NID1	1.188	1.277	1.022	1.042	0.948	1.197	1.203	0.806	1.669	1.436	0.955	1.004	0.863	1.013	1.002	0.977	1.2165	0.0634113	No
PNP	0.649	0.14	1.929	0	0.581	0.487	0.772	4.727	1.341	0.121	3.14	1.5	0.955	0.141	0.509	0.077	1.1333	0.743712	No
PROC	1.124	0.939	1.43	1.372	1.175	1.061	0.594	1.001	1.39	1.121	1.031	1.136	1.058	1.224	1.064	1.331	0.9825	0.721383	No
MASP2	0.813	0.928	1.584	1.022	1.115	1.084	0.75	2.628	0.869	1.5	1.001	0.907	1.113	1.135	0.57	1.141	1.2572	0.322676	No
PTK7	0.353	0.324	0.681	1.651	0.639	0.837	4.619	0.514	0.217	2.667	0.463	0.173	0.221	0.148	2.179	0.113	2.2752	0.0807419	No
PLEK	0	1.298	0.697	0.271	1.539	0.573	0.959	0	0.75	1.303	1.523	0.511	2.325	0.056	2.401	0.889	0.7193	0.920535	No
PSMA5	1.789	0.971	0.75	0.96	0	0.87	1.384	2.516	0.095	1.355	1.683	0.738	0.872	1.029	0.478	1.111	1.2057	0.985414	No
SERPINE1	0.794	0.707	1.346	0.995	1.514	0.601	0.466	0.937	2.695	1.43	1.124	1.251	0.952	1.35	0.575	1.517	1.018	0.799541	No
PF4	0.771	0.487	2.027	2.108	1.592	0.238	0.68	1.475	2.625	2.258	0.581	0.378	0.539	0.435	1.284	0.436	2.3423	0.062194	No
PRDX1	0.397	0.309	0.337	0.04	0.442	0.593	2.93	8.964	0.243	0.294	0.712	0.428	0.947	0.431	0.531	0.113	2.7607	0.873138	No
PSMB7	1.339	1.058	1.361	1.065	0.351	0	1.24	3.782	1.093	1.125	1.043	0.514	0.845	0.757	0.641	0.556	1.8999	0.0757963	No
LTBP1	1.092	1.478	1.348	1.06	0.308	1.736	1.336	1.026	0.468	1.118	1.522	1.385	1.126	0.698	0.91	0.921	1.003	0.784749	No
PKHD1L1	1.108	0.652	1.763	1.233	1.246	1.135	1.031	1.257	1.047	1.097	0.891	0.524	0.626	0.668	1.688	1.817	1.1171	0.30471	No
PEBP1	0.744	1.204	0.81	0.287	1.036	1.807	1.158	0.771	1.213	1.108	1.323	0.943	1.147	0.943	1.638	1.4	0.8227	0.237128	No
LAMP1	1.224	1.166	0.738	1.387	1.065	0.599	0.937	0.858	0.647	0.881	1.285	1.626	0.946	1.55	1.336	1.676	0.6772	0.00830886	No
LTBP4	0	0	0	0	0	1.174	0	0	0	0	0	0	0	0	0.909	0	1.2915	0	No
YOD1	0.788	0.793	0.35	0	2.203	0.298	1.422	4.31	0.766	0	0.372	0	0.442	0	0	0.439	3.2711	0.156961	No
PRG4	1.2	0.934	1.443	1.064	1.109	1.1	1.161	1.389	1.301	0.988	0.936	0.939	0.766	1.354	0.874	1.264	1.1436	0.126696	No
ALPL	0.064	0.073	0.114	0.136	0	2.872	2.01	0	0	0	2.192	1.626	2.357	0	0.102	0.049	0.6941	0.553875	No
PRELP	0	0	0	0	0	0	1.576	0	0.913	1.966	1.495	0.89	1.351	1.397	0.019	0.019	1.7231	0.284705	No
PROS1	1.21	1.079	1.605	1.581	1.256	1.092	0.672	1.252	1.471	1.269	0.995	1.027	0.784	0.973	0.773	0.934	1.3657	0.0191234	No
PLG	0.902	1.083	1.415	1.392	1.087	1.014	0.747	1.236	1.184	1.098	1.017	1.294	1.144	1.041	0.999	1.375	0.9745	0.707922	No
PKDCC	0.753	0.977	0.283	1.367	0.261	0	2.425	0	0	0.954	1.279	1.036	0.516	1.556	1.3	0.972	0.9036	0.42416	No
LCN2	0.661	1.898	1.362	0.684	1.176	0.836	1.584	1.312	1.37	1.148	0.814	0.613	0.379	1.009	1.189	1.392	1.3378	0.139374	No
BPGM	0	0.237	1.833	0.268	0.425	0.796	0	0	1.671	0.724	2.792	1.229	2.567	1.401	0.553	0.374	0.5724	0.218077	No
QSOX1	1.181	1.491	1.388	1.78	1.347	0.728	0.936	0.97	1.107	1.388	0.889	0.833	0.72	0.992	0.988	1.024	1.3569	0.0293873	No
TGOLN2	0	0	0	0.862	0	0	0	0	0	0	0	0	0	0	1.275	0	0.6761	0	No
PSMA3	0.461	0	1.253	1.299	0.777	0.128	2.698	5.1	0.055	0.105	0.334	0.863	0.873	0.915	0	0.69	1.7953	0.721372	No
RNASE4	0.783	0.278	2.729	1.785	1.954	0.146	1.455	1.685	1.536	2.043	0.168	0.187	0.796	0.348	0.317	1.75	2.4219	0.0638127	No
SRGN	0.818	0.999	0.861	0.948	1.013	0.753	1.511	1.631	2.539	1.876	1.016	0.568	0.89	0.443	0.727	0.977	1.6813	0.0283621	No
SPON1	0.165	0.943	0.392	0.304	1.157	0	1.683	0.705	0.472	1.956	1.154	0.986	0.574	3.318	1.281	1.397	0.5953	0.121559	No
PFN1	0.651	0.831	0.444	1.074	1.524	2.036	1.208	1.113	1.675	0.533	1.306	1.047	2.281	0.199	1.359	0.248	1.0331	0.501346	No
SNED1	0.934	1.062	0.425	0.752	1.376	1.146	1.612	0.872	0.744	0.385	1.184	1.474	1.562	1.336	1.178	1.574	0.6722	0.02848	No
NRXN3	1.523	1.422	0.544	1.373	0.796	0.984	1.49	0.382	0.912	1.34	1.167	1.078	0.976	0.664	1.478	1.219	0.9814	0.723262	No
PCOLCE	1.312	1.552	0.94	0.976	1.011	0.794	1.092	1.037	0.928	1.477	0.913	1.425	1.099	0.846	1.07	1.224	1.0144	0.94291	No
PON1	0.998	0.891	0.668	1.199	0.34	0.801	0.756	1.236	0.758	1.031	2.109	1.654	1.363	1.52	1.374	1.288	0.5594	0.0019828	No
PTPRM	1.064	0.735	1.308	0.973	1.255	1.713	1.399	0.491	1.701	1.225	1.389	0.718	0.334	1.121	1.022	1.029	1.2682	0.250528	No
S100A16	0.172	0.143	0.055	0.14	0	0.193	2.376	11.436	0.07	0.102	0.263	0.12	0.472	0.121	0	0.423	5.8323	0.889717	No
BLMH	0.745	0.248	0.802	0.832	0.336	0.684	1.648	8.192	1.082	1.25	0.602	0.42	0.38	0.357	0.219	0.49	3.8458	0.0513608	No
CNN2	1.342	2.006	0.364	0.041	0.537	0.828	0.753	2.715	2.842	1.877	0	0	0.563	0.318	0.124	0	3.9716	0.187147	No
TFRC	1.252	0.86	0.704	0.905	0.727	1.292	1.3	0.609	1.203	1.705	1.479	1.067	1.134	1.142	1.009	1.2	0.9009	0.239664	No
MFAP5	1.655	0.675	0.438	0.203	1.904	0.697	0.407	0.195	0.402	0.349	0.94	1.287	0.169	1.217	2.342	5.516	0.3622	0.0984647	No
PRPS1	0	1.868	2.388	0.216	2.224	0.442	0.252	0.223	3.565	1.716	0.443	0.424	0.829	0.215	0.692	0	2.752	0.278492	No
ENPP2	1.072	1.22	1.193	1.554	1.045	1.151	1.76	0.859	0.776	1.108	0.958	1.107	0.794	1.154	0.995	0.632	1.2487	0.100521	No
PRSS2	0.638	0.95	2.333	0.636	4.556	0.61	0.706	0.218	2.119	0.629	0.559	0.839	0.168	0	0.867	0.761	2.0969	0.263891	No
TAGLN2	1.45	2.181	0.22	0.526	1.084	1.532	1.431	1.458	1.454	0.676	0.861	0.49	1.428	0.656	1.275	0.52	1.378	0.449786	No
CD163	1.411	1.58	0.604	0.573	0.699	1.795	2.889	0.76	0.767	1.183	0.424	0.552	0.596	1.919	0.567	0.447	1.633	0.0893535	No
PTPRC	0.822	0.799	0.526	0.86	0.513	1.142	2.697	0	0	1.364	0.884	1.011	1.238	0.793	1.224	0.711	1.1162	0.964443	No
PRNP	1.765	0.739	1.061	1.36	0.957	0.826	0.515	1.123	1.74	1.562	0.934	1.141	1.534	0.941	1.022	0.784	1.0996	0.784711	No
ALDOB	2.923	1.078	0.696	3.016	0.613	0.399	0.41	0.669	1.079	0.945	0.967	1.599	0.689	0.936	1.139	0.856	1.1472	0.810566	No
CDH1	0.679	1.657	0.5	0.763	0.995	1.405	1.614	0.328	0.777	0.616	1.468	1.631	0.955	1.165	1.604	1.164	0.7012	0.0650016	No
SH3BGRL3	0.207	2.697	0.373	0	2.107	2.434	1.651	1.596	0.004	0.007	0.051	0.002	2.287	0.412	1.469	0.69	1.5036	0.724488	No
--	1.05	1.181	1.352	1.07	1.12	1.312	0.722	1.268	1.268	1.302	1.099	1.171	0.923	0.977	0.805	1.357	1.1034	0.320097	No
LILRA2	1.668	2.83	2.03	0.813	0.521	1.019	0.341	0.931	1.752	1.367	0.87	0.175	1.433	0.971	0.584	0.4	1.7963	0.103703	No
NRP1	1.015	1.169	1.12	1.126	1.028	1.002	1.68	0.897	1	1.345	1.059	1.182	0.672	1.176	0.873	1.151	1.1172	0.278356	No
CFL1	1.151	1.968	1.152	0.108	0.486	1.295	1.662	0.499	1.452	0.109	1.448	1.003	3.451	0.417	0.601	0.497	0.7994	0.567706	No
COL15A1	1.097	0.413	0.783	2.116	1.143	0	0.798	0.886	0.856	2.316	1.149	0	0.639	2.504	0.664	0.301	1.0999	0.538697	No
TWF2	0.738	1.781	0.015	0.238	1.213	0	1.894	1.512	1.019	0.567	1.182	0	1.399	0	1.399	0.729	0.8473	0.427816	No
UGP2	2.68	1.239	2.591	1.63	0.464	0.15	1.18	0.132	0.842	0.917	0	0	0	0.097	0.949	1.184	1.5908	0.493029	No
TPM3	1.484	0.867	1.088	1.483	1.172	0.722	0.856	1.777	2.003	1.329	0.77	0.588	1.257	0.912	0.811	0.808	1.4902	0.032063	No
KRT13	1.187	0.998	1.193	0	0	0.633	1.355	0.808	0	0.911	0.84	0	1.55	0	0	0	0.847	0.548383	No
RNASET2	0.677	1.667	0.975	0.962	0.914	1.577	1.963	0.89	1.415	0.935	0.575	1.187	0.753	0.975	0.969	0.827	1.3593	0.108416	No
PEPD	1.297	1.086	0.656	1.068	1.2	1.083	0.919	1.078	0.883	0.849	1.314	1.068	1.752	1.265	0.86	1.559	0.7766	0.0509689	No
BCAM	1.154	1.046	1.095	0.93	1.001	1.243	0.822	0.687	0.802	1.106	1.403	1.251	1.282	1.247	0.972	1.919	0.7347	0.010927	No
TPM1	0.728	1.599	1.241	0.558	1.17	1.546	1.278	2.492	1.672	1.029	0.861	0.296	0.782	0.551	1.11	0.62	1.8928	0.0137475	No
LSP1	0.472	0.679	3.682	0	0.532	0	1.117	0	0.801	0	0.637	0	0	0	0.493	0	2.1484	0.42367	No
PDLIM7	0.964	1.697	0.939	0.884	0.926	1.759	1.103	0	0.637	0	1.076	1.016	0.854	0.54	1.157	1.753	1.0447	0.796312	No
PARVB	0.943	2.013	0	0	0.519	1.04	0.848	0.467	0.408	0	0.553	0.525	2.742	0	2.289	0.442	0.6802	0.617058	No
ILK	1.102	1.142	1.014	2.41	1.314	0.751	0.35	0.198	3.745	1.547	0.597	0.577	1.072	1.1	0.541	0.602	1.8142	0.349854	No
SUMF2	0	0.527	0	0	0.84	0.764	0.7	0	0.959	0	0.861	1.382	1.139	3.428	0.952	0.894	0.5254	0.0670214	No
IGHG4	0.794	1.221	2.329	1.25	0.764	1.548	1.353	0.559	1.015	0.394	0.78	0.899	0.811	0.912	1.867	0.953	1.0826	0.952473	No
UBA52	1.323	1.332	0.427	0.527	0.67	1.303	0.903	1.687	0.368	0.223	1.639	1.072	2.316	0.95	1.334	1.829	0.5753	0.0363404	No
LTF	1.165	1.583	1.116	1.208	1.302	1.223	1.315	1.322	1.369	0.911	1.018	0.87	0.704	0.393	1.13	0.852	1.5117	0.00365232	No
CDSN	0.757	0.677	0.834	0.827	0.706	0.889	1.002	5.539	0.68	0.698	1.077	1.236	0.983	0.862	0.587	1.027	1.3107	0.969801	No
APMAP	0.623	0.877	1.491	1.436	0.95	0.641	0.576	0.944	2.474	0.907	1.34	0.908	1.814	1.685	0.897	0.506	0.9163	0.679231	No
LILRB5	1.545	1.574	1.33	0.999	1.709	1.364	0.416	0.957	0.487	1.099	1.119	1.682	0.466	1.156	0.769	1.344	1.0539	0.87474	No
ABHD14A-ACY1	1.168	1.361	1.097	1.136	1.108	1.473	1.018	0.982	0.919	0.971	1.01	0.041	1.143	1.117	1.026	2.243	1.0243	0.32076	No
SDK1	0.656	1.201	0.25	0.36	0.713	1.331	1.363	0.076	0.482	1.638	0.776	4.164	1.438	0.769	1.109	1.45	0.4989	0.0857192	No
CYCS	0.26	0.604	1.744	1.404	0.97	0.484	1.389	1.733	1.371	2.114	0.899	0.689	0.983	1.089	1.336	0.619	1.2901	0.680169	No
HNRNPA1	1.194	0	2.096	0	0.792	0.65	1.253	1.533	1.131	1.14	0	0.582	0	0.683	1.455	0.567	1.489	0.104944	No
ROBO1	0	1.476	4.637	0	0.07	0.356	1.276	0	0.639	0	0.804	0.304	0.691	0.447	0	0	2.5093	0.684049	No
DSC2	0.802	1.539	0.684	0.861	1.077	0.952	1.422	1.78	0.723	1.155	0.98	0.842	1.17	1.518	0.785	1.437	0.9799	0.814344	No
MERTK	1.696	0.374	0.203	0.63	0.42	1.214	2.533	0.744	0.733	1.055	1.674	1.699	0.756	1.659	0.524	0	0.7606	0.305434	No
FBLN5	0.604	1.608	0.966	0.223	1.166	1.171	2.833	0.059	1.003	0.206	1.405	1.453	0.545	0.946	1.11	1.544	0.843	0.279321	No
RELN	0.184	0.404	0.298	0.226	2.509	0.202	0.606	2.833	3.933	0.293	0.119	0.234	0.233	1.27	3.343	1.242	1.0701	0.959115	No
SEMA3F	0.182	0.132	6.135	3.062	0.066	0	0.203	1.038	0	3.245	0.453	0.172	0.25	0.327	0.461	0.344	5.2552	0.32457	No
LDLR	0.032	0	1.108	1.024	1.023	0.527	0.014	2.041	0	0.039	0.539	0	3.109	0.571	0.981	4.718	0.366	0.115125	No
IL6R	0.549	1.352	1.537	2.059	0.556	0.527	0.517	0	1.694	1.579	1.897	1.589	0.573	0.369	1.278	0.583	1.0993	0.72302	No
TKT	0.649	0.802	1.151	0.814	1.215	1.178	1.9	2.156	1.334	0.863	0.845	0.65	0.922	1.422	0.778	0.877	1.3173	0.203872	No
PAICS	0.216	0	0	0	0.194	0.582	1.22	3.848	0	0	0.449	0	1.905	0.592	0	0	1.2342	0.807718	No
MAN2A2	0.126	1.029	1.039	0.634	0.123	2.13	1.266	0.732	1.503	0.878	1.124	0.929	0	0.964	1.426	2.734	0.659	0.194546	No
SELP	0.715	0.982	1.562	1.382	1.396	0.751	0.74	1.647	1.998	1.602	0.818	0.554	0.855	0.831	1.13	0.972	1.4855	0.0610649	No
ASL	1.879	1.601	0.126	0.657	0.048	3.247	1.347	0.407	1.04	0.077	1.976	0.83	1.658	0.125	0.693	1.665	0.9007	0.491872	No
SLC3A2	0.677	0.941	0.64	0.731	1.46	1.047	0.807	0.813	1.085	0.563	2.336	3.008	1.306	0.289	1.338	0.802	0.5792	0.245176	No
NEXN	0.768	0.792	0	0.898	0.769	0.882	0.799	0	0	1.009	1.846	0	1.364	0.785	1.113	2.258	0.5738	0.0555027	No
PLS3	1.823	1.002	0.617	1.4	0.627	0.461	0.715	0.414	0.874	1.102	3.078	1.268	0.959	1.33	0.66	1.568	0.6116	0.0800283	No
SAA2-SAA4	1.573	0.899	1.5	0.831	1.39	1.41	0.847	0.725	1.282	1.889	1.127	0.921	0.883	0.551	0.395	1.646	1.3412	0.114987	No
NCAM2	1.003	0.931	1.074	1.172	0.891	1.089	1.119	0.941	0.616	1.007	1.38	1.238	1.36	1.662	1.098	1.241	0.7402	0.00336698	No
FBLN1	1.439	1.314	0.467	1.123	1.028	0.914	1.874	0.494	0.531	1.127	1.066	1.189	1.091	1.135	1.11	1.436	0.8804	0.194921	No
PVR	0.764	0.694	1.083	0.753	1.074	1.136	0.863	0.751	2.893	0.954	1.5	0.687	0.983	0.684	1.813	1.034	0.9818	0.818491	No
IGHG2	0.097	0.322	5.4	1.943	1.252	0.024	0.804	2.106	3.278	1.205	0.078	0.021	0.088	0.142	0.952	0.361	6.004	0.0524591	No
PARK7	1.426	1.177	1.014	0.463	0.525	1.585	0.945	1.742	0.889	0.602	1.671	0	1.741	0	0.8	0.763	0.8336	0.47971	No
LAMA3	0.401	0.8	0	0	1.252	0.657	1.049	1.138	0.391	0.92	1.097	0.895	0.812	1.092	3.965	0.491	0.5934	0.262255	No
PSAP	0.977	1.516	0.522	0.999	0.995	1.533	1.29	1.128	1.255	0.923	1.318	1.028	1.328	0.997	0.865	0.905	1.0375	0.933151	No
ATP1B1	0.617	0	0	0.706	0.996	1.279	2.814	0.899	0.249	0.897	0.776	0.704	0.92	1.161	1.43	0	1.059	0.74539	No
PRKCSH	0.743	1.555	0.679	0.592	0.786	0.375	1.628	1.604	0.618	1.382	1.397	1.772	0.566	1.342	1.683	0.67	0.8045	0.365536	No
PGM1	1.498	1.51	1.263	0.87	0.69	1.626	0.55	0.963	0.733	1.315	1.32	0.676	1.278	1.034	1.161	1.341	0.9707	0.714512	No
CPM	1.202	1.165	0.798	1.308	0.828	0.781	0.746	1.986	1.133	1.228	0.94	1.076	0.822	1.883	0.811	1.435	0.9624	0.841936	No
NCAM1	1.141	1.018	0.778	1.011	0.759	1.349	1.216	0.625	0.688	1.037	1.456	1.313	1.569	1.549	1.063	1.118	0.7156	0.0101281	No
ZYX	1.466	2.614	0.018	0.012	0.651	1.901	0.556	0.132	1.488	0.366	0	0	1.677	0	1.788	0	0.5313	0.292156	No
PSMA4	0.237	0.169	0.58	1.239	1.088	0.983	0.766	1.476	1.343	1.125	1.343	1.94	1.597	1.177	1.556	1.59	0.5872	0.04027	No
IQGAP1	1.052	0.494	0.914	0.611	1.07	0	1.974	0.658	1.134	4.012	0.694	0	0.945	0	0.049	0.145	2.89	0.131813	No
CLTC	1.11	0.614	1.601	1.497	0.872	0.616	0.552	1.358	1.145	1.521	1.836	0.959	2.236	0.343	0.663	1.217	0.9004	0.997928	No
NPC2	1.83	2.822	0.311	0.067	3.039	0	0	0.062	0.36	0.056	0.623	2.668	0	0	0.29	0	0.895	0.518994	No
PPIG	1.841	0.711	0.702	0.629	1.57	0.795	3.11	0.849	0.759	0.102	0.634	1.209	0.95	1.116	0.727	1.225	1.133	0.724939	No
IGHV3-72	0.434	1.514	1.267	3.206	0.377	0.736	2.266	0.349	0.474	0.324	0.79	0.483	0.767	1.287	1.063	2.106	1.0111	0.586047	No
COL6A1	1.424	1.004	0.942	0.395	0.893	0.989	2.175	0.06	1.261	1.484	0.651	1.422	0.705	1.373	1.045	1.376	0.9702	0.560541	No
ITGB2	0.186	0.965	0.283	0.215	0.326	0.439	0.605	4.168	0.24	0.548	1.023	1.611	0.208	1.595	4.464	0.987	0.4839	0.0877648	No
FAP	0.969	0.73	0.321	0.671	0.93	0.539	1.186	0.323	0.548	2.242	1.414	1.39	0.576	0.895	3.617	0.824	0.5823	0.122298	No
CD44	0.346	1.17	0.874	0.809	0.772	1.328	1.874	0.776	0.597	1.113	1.071	1.637	1.342	1.704	1.073	0.981	0.7422	0.0965946	No
SPRR3	1.09	1.265	0	0	0	1.522	0	0.153	0	0	0.895	0.806	2.975	0.263	0	0	0.816	0.853141	No
SNCA	0.241	0	0.202	0.4	0.758	2.129	1.624	1.021	0.513	0	1.378	1.441	2.368	0.53	1.506	1.243	0.6102	0.0952365	No
ECM2	0.643	0	0.932	1.524	1.296	0	0.693	0.892	0.896	1.065	0	1.221	0	2.275	0	0	0.5679	0.0551737	No
MDH1	0.415	0.641	1.551	0.517	0.739	0.593	0.989	1.763	1.269	0.641	1.56	1.076	3.136	0.657	1.024	1.509	0.6104	0.0841254	No
ALDOC	1.312	0.589	1.441	0.637	1.493	1.505	0.938	2.665	1.571	1.267	1.333	0.721	0.668	0.34	0.781	0.558	1.8293	0.0213962	No
NPEPPS	2.154	0	0.595	1.048	0.998	0	1.637	0	1.139	0.845	0.801	0.407	0.936	0	0	0	1.6823	0.126812	No
GNB2	0.159	0.156	0.202	0.131	0.151	2.885	0	9.137	0.302	0.234	0.16	0	0.437	0	0.411	0	4.417	0.809498	No
HARS1	0.302	0.632	0.857	0.236	0.632	0.312	1.312	7.108	1.044	0.348	0	0.584	0.379	0	0	0	2.6548	0.610955	No
ST3GAL6	0.594	2.425	1.047	0.612	0.983	1.085	0.509	0.871	2.37	2.136	1.41	0	0.882	0.529	0.669	0.308	1.663	0.153584	No
A1BG	1.055	0.593	0.571	1.107	1.295	0.623	0.984	1.082	0.885	1.588	1.145	1.49	1.372	1.688	1.018	1.518	0.7131	0.0290671	No
--	1.863	0.123	0.236	0	0	0	0.84	0	2.739	0	0	0	0	0	0	0.612	1.8958	0	No
ITGA2	0	0	0	0	0	0	1.412	0	0	0	1.649	0.446	0	0.49	0	1.224	1.4828	0	No
ENSA	0.948	1.379	0.614	0.958	0.778	1.617	1.421	0.803	0.684	1.147	1.754	1.011	0.167	0	1.073	1.982	0.8643	0.820378	No
HMBS	1.157	0.396	0.99	0.308	1.188	2.305	1.228	0.444	0.291	0.589	2.181	1.217	2.447	0.383	1.138	0	0.6039	0.187489	No
FOLR2	1.154	1.962	1.207	0.505	1.955	1.542	2.627	0.488	0.654	0.694	0.753	0.306	0.535	0.854	0.656	0.872	1.9298	0.0655536	No
SERPINA10	1.196	1.275	0.995	1.221	1.387	0.892	0.586	0.868	1.7	0.967	0.863	1.321	1.149	1.05	1.279	1.207	0.9684	0.65488	No
RAN	1	0.83	1.061	0	0.907	1.494	1.1	0	0.277	0.036	2.597	0	0	1.428	1.268	0.795	0.5507	0.209801	No
CCL14	0.817	0.522	1.353	0.68	2.354	0.813	1.071	1.555	1.282	1.639	0.993	0.845	1.106	0.929	1	0.837	1.27	0.341155	No
IGHA2	1.611	0.705	0.95	1.049	2.002	0.954	1.324	0.159	0.278	1.228	0.313	2.186	0.842	1.899	0.437	2.024	0.7994	0.672798	No
CAPZA2	0.123	0.17	0.346	0.221	1.309	0.14	1.622	6.42	1.581	0.857	0.32	0.084	1.806	0.155	1.616	0	1.6063	0.657745	No
HLA-A	0.295	0.01	0.03	0.03	0	0	0.573	0.564	0	0.769	11.511	0.013	0.032	0.023	0.026	0.016	0.1675	0.533571	No
CR1	0	0	0	0	0	1.471	1.615	0	0	1.047	0.268	0.995	0.949	1.701	1.225	0.227	1.5407	0.236538	No
POSTN	0.819	0.659	0.152	0.919	0.276	1.637	2.977	0.249	0.413	1.998	1.329	1.008	0.914	1.074	1.045	1.374	0.8985	0.149516	No
ADH1B	1.559	1.108	0.923	3.723	0.321	0.482	0.346	0.899	1.264	1.293	1.448	0.291	0.705	1.449	1.718	0.412	1.1872	0.755394	No
ASAH1	0.643	1.467	0.609	0.273	0	2.963	1.26	1.141	0	0	0.65	1.849	0.813	0.768	0.55	0	1.2891	0.764318	No
EVPL	0.139	0	0	0	1.265	0.892	0	1.764	1.973	0	0.864	0	0	0	0	0	1.3965	0	No
APOD	1.01	0.967	1.235	0.734	0.895	1.112	0.802	0.75	0.749	1.006	1.563	1.192	1.83	1.461	1.035	1.627	0.638	5.11E-04	No
GPNMB	1.133	1.576	0.146	1.527	0.756	1.179	1.942	0.324	0.288	1.036	1.39	1.572	1.16	1.717	0.905	0.612	0.8081	0.287515	No
GCLC	0.623	0.733	1.373	1.125	1.441	1.916	0.598	1.114	1.549	1.78	1.353	0.694	0.814	0.96	0.616	0	1.3807	0.206221	No
ARPC1B	0.705	0.422	1.529	0.403	0.943	1.792	0.6	1.288	2.211	0.584	1.393	0.94	1.376	0.313	2.535	0.664	0.8705	0.75089	No
C4B_2	1.061	1.263	1.062	1.871	1.26	1.231	0.409	0.905	1.676	1.324	0.762	1.204	0.91	1.082	0.456	1.786	1.1673	0.450531	No
ITIH4	0.347	0.62	0.192	0.145	0.549	4.045	2.18	0.435	0.29	0.385	1.63	3.245	0.543	0.834	0.977	0.798	0.6868	0.127368	No
AGA	1	0.762	1.007	1.228	1.449	1.587	1.102	1.671	0.969	1.064	0.885	0.967	1.05	1.107	0.63	1.476	1.1616	0.267183	No
CD93	0.72	1.121	0.759	1.087	0.804	1.166	1.405	0.477	0.877	1.619	1.423	1.311	1.039	1.562	1.144	1.043	0.8005	0.113401	No
CD5L	1.669	0.745	2.234	1.712	0.898	0.896	1.578	0.58	0.449	0.986	0.786	0.695	0.71	2.129	0.647	0.913	1.1987	0.532445	No
COL18A1	0.947	1.2	1.606	1.595	1.763	0.774	0.829	1.24	1.066	1.407	0.741	0.909	1.291	0.957	0.799	0.779	1.3616	0.048003	No
C1QC	1.365	1.308	1.156	0.768	1.166	1.591	1.247	0.837	0.657	0.927	1.141	1.321	0.889	1.019	0.787	1.489	0.9951	0.91102	No
BHMT	1.657	2.066	0.792	1.939	0	0	0.314	0.284	1.348	0	1.042	0.838	0	0.559	1.186	0	1.3241	0.87725	No
APOA4	1.115	1.669	0.462	0.903	0.423	0.858	1.315	0.819	0.136	0.722	1.253	1.933	1.673	1.59	1.513	1.246	0.5488	0.0231356	No
ANGPTL6	0.534	0.485	1.484	1.134	1.394	0.813	1.628	0.821	1.291	1.769	1.135	1.077	1.12	0.249	0.883	1.855	1.078	0.632736	No
ADAMTSL4	0.953	0.87	1.03	1.544	0.623	0.722	1.464	0.408	1.025	1.056	1.633	0.82	1.584	0.954	1.249	1.689	0.7336	0.0950759	No
CD248	1.929	0.573	0.3	0.509	0.6	0.488	4.875	0.473	0.5	0.841	1.187	0.384	0.365	0.432	0.509	2.131	1.3284	0.769708	No
CAPZA1	1.043	0.707	2.622	0.715	0.985	0.232	1.409	4.779	1.073	0.586	0.552	0.545	0.779	0.279	1.297	0.237	2.3016	0.106325	No
CD14	0.858	1.452	1.264	1.514	1.272	0.961	1.009	1.208	1.284	1.241	0.928	1.362	0.745	0.887	0.892	0.919	1.2625	0.0283895	No
CTSZ	1.717	1.22	0.687	1.261	0.836	1.115	0.679	0.702	0.879	1.029	1.16	1.858	1.323	1.416	0.888	1.208	0.7736	0.0834055	No
C6	0.995	0.973	0.919	1.073	1.405	1.223	0.661	1.069	1.098	0.799	1.098	1.288	1.186	1.261	1.11	1.951	0.7764	0.037508	No
ANXA2	0.699	0.375	0.484	0.302	0.311	0.498	3.773	7.78	0.415	0.48	0.481	0.251	0.415	0.316	0.188	0.514	4.1895	0.139274	No
CPN1	1.117	1.184	0.941	0.778	0.779	1.525	0.735	0.857	0.836	1.029	1.38	1.25	1.301	1.159	1.276	1.764	0.7218	0.00587547	No
ACTN1	0.958	0.976	1.81	0.934	1.19	1.123	1.014	1.258	1.122	0.873	1.092	1.14	1.266	0.845	1.055	1.177	1.0273	0.893037	No
ACTB	1.029	1.032	1.252	0.767	1.035	1.335	1.065	0.978	0.95	0.627	1.205	0.996	2.004	0.656	1.61	1.123	0.7956	0.230646	No
CA1	0.808	0.477	1.825	0.379	0.955	1.958	0.912	0.558	0.577	0.768	2.655	0.944	2.321	1.351	0.759	0.49	0.6491	0.207397	No
C4BPA	1.113	0.955	1.706	1.194	1.122	1.526	0.63	1.325	1.155	1.325	0.939	0.947	0.922	1.058	0.931	1.144	1.2171	0.169407	No
MTHFD1	0	0.41	0	0	0	0	1.249	1.668	0	0	0.742	0	0	0	0	0	1.4946	0	No
COL3A1	0.917	1.424	0.602	0.305	0.233	0	1.874	0.3	1.839	2.988	1.04	2.047	0.16	1.236	0.107	1.244	1.1978	0.617965	No
ANXA7	1.2	1.072	1.01	1.046	1.151	1.44	0.648	0.901	1.307	0.963	1.206	1.163	1.331	1.285	0.683	1.665	0.8786	0.381898	No
BMP1	0.026	0.018	2.119	1.319	1.16	0.69	1.632	0.013	0	0	0	2.091	1.246	1.268	1.703	1.06	0.5918	0.12491	No
CALML5	0.972	0.087	0.192	0.126	0	0.16	2.124	10.299	0.133	0.117	0.102	0.107	0	0	0.044	0.404	9.6127	0.233935	No
SERPINA6	1.251	1.233	0.946	1.392	1.253	0.799	0.611	1.273	1.218	1.193	0.881	1.474	1.1	0.81	1.377	1.149	0.9868	0.89464	No
A1BG	1.089	1.136	1.18	1.294	0.915	0.937	0.778	1.046	1.006	1.244	1.124	1.034	1.459	1.396	0.957	1.391	0.8661	0.117845	No
CAPN1	0.856	1.328	1.028	1.268	0.731	1.229	0.886	1.613	0.724	0.799	1.309	1.042	1.364	1.465	0.837	1.54	0.8306	0.163775	No
B4GAT1	1.25	0.896	1.403	1.491	1.52	0.54	0.383	1.35	1.861	1.827	0.649	0.6	0.879	1.305	1.554	0.439	1.3846	0.246688	No
CDH5	0.846	1.362	0.588	0.538	1.052	1.813	1.199	0.456	0.759	0.807	1.643	1.479	1.107	0.951	1.76	1.074	0.7053	0.0566221	No
CBR1	3.587	0.871	0	0.259	0	0.617	0.693	0.436	0	0	0	0.792	0	1.777	0.843	1.084	0.9583	0.449403	No
APLP2	1.92	1.529	0.698	1.117	1.57	0.518	0.689	1.082	1.301	0.999	0.96	0.906	1.204	0.597	1.52	1.115	1.0876	0.80699	No
B2M	1.062	1.532	1.221	1.115	1.726	1.11	1.023	0.504	0.765	1.105	0.973	0.889	0.995	1.349	1.073	1.236	1.0281	0.945491	No
APP	1.043	1.311	1.129	1.5	1.288	1.294	0.9	0.969	1.636	1.141	0.926	1.083	0.974	0.953	0.731	0.955	1.3032	0.011275	No
ATRN	1.083	1.109	0.616	0.986	0.701	1.41	0.947	0.947	0.714	0.821	1.18	1.607	1.342	1.812	0.951	1.776	0.6461	0.0044357	No
SLC4A1	0.416	0.203	0.143	0.626	1.007	2.102	0.553	0.521	2.562	0.447	0.894	0.178	1.198	0.303	5.76	0.157	0.6064	0.955298	No
CAVIN2	0.192	0	0	0	0	0	0.309	0	0.341	0	0	0.492	4.257	0	1.142	0	0.1429	0.0713418	No
CASP14	0.866	1.026	0.094	0.318	0.285	0.61	1.658	9.683	0.045	0.303	0.539	1.237	0.498	0.715	0.399	0.051	2.5975	0.783126	No
CPQ	1.217	1.463	1.39	1.054	0.951	1.023	0.92	0.971	0.208	1.401	0.472	1.583	0.443	1.073	1.894	1.692	0.8885	0.840982	No
CA2	0.963	0.825	1.646	0.282	1.029	1.796	1.38	0.522	0.837	0.874	1.414	0.871	2.684	0.855	1.039	0.445	0.8337	0.622943	No
ANPEP	1.677	0.781	1.182	1.179	0.904	0.999	0.998	0.877	1.642	1.457	1.019	0.909	0.854	0.983	1.251	0.987	1.169	0.286404	No
ADAMTS13	1.006	1.002	1.407	1.616	0.956	0.868	1.162	1.006	0.826	0.942	1.085	1.339	0.955	1.173	1.37	1.03	0.9313	0.407889	No
ADGRE5	0.021	0.069	1.314	1.645	1.223	2.966	2.748	0.996	1.123	1.005	0.13	2.124	0.041	0.09	1.456	0.023	2.0357	0.140891	No
ALDH1A1	1.548	1.048	1.059	1.771	1.047	1.416	0.698	0.964	0.471	0.351	1.703	2.019	1.635	0.223	0.84	1.195	0.8173	0.749927	No
B3GNT2	0.915	1.199	1.674	0.396	1.606	0.169	0.312	1.552	1.497	2.087	1.025	1.308	0.512	1.34	1.496	0.942	1.0334	0.669088	No
KRTAP2-1	0.252	0	0.027	0	0.167	0.222	0	0	6.138	0.064	0.075	0	0	0	1.871	0	1.1768	0.736433	No
ACAN	1.229	0.927	0.72	1.164	0.308	0.933	0.629	0.509	1.535	2.435	1.331	1.052	1.583	1.044	1.828	0.445	0.8559	0.463505	No
RBP4	1.581	1.035	1.114	1.691	0.954	0.576	0.406	1.593	0.773	0.825	1.07	1.258	1.353	1.432	1.284	1.243	0.8284	0.100569	No
MYL6	1.504	1.46	1.498	1.643	1.499	2.05	0.789	0.838	0.86	0.447	0.722	0.585	0.941	0.342	1.359	1.131	1.4868	0.123149	No
OLFML3	0	1.371	0	0	0	0	1.08	0	0	0	0	0	0.536	0.998	0	0	1.5978	0.265851	No
DBI	1.305	2.121	1.383	0.571	1.145	1.443	1.511	1.132	1.022	0.753	0.65	0.625	1.127	0.926	1.353	0.093	1.5567	0.0764831	No
IGHG3	0.251	0.321	3.133	3.016	1.059	0	0.037	0.792	0.832	2.334	0	0	0	0	0.671	0.122	3.2997	0.429758	No
SHBG	0.559	0.606	1	0.804	1.808	1.261	1.281	0.76	1.001	0.712	0.964	2.309	1.729	0.68	1.442	0.798	0.7416	0.226486	No
ESD	0.887	1.242	0.62	0.692	0.98	1.692	1.382	0.563	0.276	0.581	1.03	1.681	1.716	1.416	1.225	1.701	0.61	0.0214943	No
TGM5	0.917	0.878	1.046	1.215	1.284	0.997	0.969	2.54	1.346	1.11	1.068	1.06	1.036	0.752	1.296	0.309	1.3369	0.128946	No
CD209	0.954	1.128	0.037	0	1.043	0	0.864	0	0	0	1.447	0	1.31	0.94	1.434	1.676	0.5914	0.189136	No
HSPA1B	1.38	0.106	2.009	0	0	0.85	1.288	0	0.374	0	1.477	0	0	0	0.725	0	0.9093	0.657131	No
CAPZB	0.842	0.527	1.277	1.024	0.805	1.137	1.049	1.357	0.742	0.705	1.116	2.099	1.226	1.35	1.5	1.203	0.6686	0.0104479	No
TNXB	1.193	0.953	0.436	1.133	1.053	0.985	0.97	0.749	0.74	1.105	1.141	1.648	1.375	1.339	1.774	1.158	0.6627	0.00672676	No
PRTN3	0.886	0.88	1.155	1.6	2.141	0.59	1.581	0.914	1.877	1.476	0.344	0.397	0.441	1.27	0.716	1.38	1.7282	0.025497	No
--	1.147	1.233	0.523	0.88	0.667	0.627	0.622	0.81	1.551	0.823	1.05	0	1.903	0	2.206	0	0.5166	0.0154834	No
RNPEP	0.596	1.578	0	0	0.671	0.948	0.838	0.319	0.761	1.291	4.433	0.617	1.546	0.468	0.429	0.685	0.6421	0.711766	No
CD36	0	0.518	0	0	0	0.794	1.741	0	0	0	0.152	0	1.537	2.528	0	0.065	0.9506	0.502748	No
CRISP3	1.375	1.457	2.382	1.054	1.135	0.686	0.449	1.723	1.533	1.433	1.154	0.352	0.555	0.114	1.598	0.76	1.7508	0.046922	No
ADA2	1.025	0.968	1.05	1.197	1.182	1.281	0.431	0.821	1.81	1.54	1.074	0.969	0.973	1.277	0.776	1.789	0.9891	0.8508	No
APLP1	0.177	0.306	0.172	0.493	0.201	7.318	0.301	0.31	0.233	0.025	0.237	0.77	0.242	0.674	0.336	7.052	0.6145	0.265363	No
LDHB	0.941	0.5	1.262	0.979	1.171	1.216	1.117	1.213	2.029	2.211	0.798	0.621	1.093	0.776	1.05	0.711	1.502	0.0735307	No
CD55	0.791	0.795	0.321	0.355	0.653	0.848	1.034	7.112	0.347	0.506	0.842	1.125	1.079	1.348	0.629	0.677	1.3434	0.594889	No
CTSD	0.645	0.998	1.269	1.076	1.252	0.475	2.02	2.178	1.36	1.29	0.497	0.893	0.593	1.388	1.097	0.384	1.5535	0.0864916	No
SERPING1	1.114	0.992	1.164	1.214	1.294	0.92	0.893	1.17	1.336	1.233	0.929	1.124	1.098	1.061	1.125	1.218	1.0371	0.635041	No
PTPRZ1	0.481	1.08	0.223	0.972	0.459	1.164	2.439	0.446	0.608	0.902	1.598	1.369	1.862	1.285	1.58	0.534	0.6398	0.0816958	No
GP1BA	1.17	1.043	1.24	1.546	0.96	0.79	1.118	1.208	1.374	1.764	0.852	0.596	0.685	0.791	1.697	0.721	1.3717	0.0307586	No
NRCAM	1.181	0.747	0.452	0.484	1.199	1.356	1.49	0.74	1.171	0.935	1.756	0.979	1.167	1.249	0.932	1.769	0.7454	0.106831	No
C1R	1.109	1.242	0.86	1.158	1.307	1.522	0.939	0.912	0.948	1.017	1.432	1.216	1.07	0.59	0.87	1.628	0.971	0.957275	No
GALNT2	0.756	1.024	0.914	1.091	1.034	0.446	1.803	1.488	1.578	0.694	1.293	0.679	1.349	1.132	0.642	1.757	0.9482	0.767566	No
FUCA1	0.542	0.461	0.332	0.315	0.247	0.405	3.206	8.684	0.31	0.333	0.443	0.408	0.489	0.382	0.479	0.589	3.1903	0.568444	No
IGKC	1.161	0.831	2.463	1.394	0.733	0.892	1.434	0.58	0.766	0.814	0.812	0.763	1.02	1.404	1.042	1.609	0.9986	0.787036	No
IGFBP6	1.791	1.415	0.649	1.255	1.887	1.235	0.188	0.609	0.719	1.223	1.064	0.238	0.079	3.267	0.197	2.561	0.8888	0.477062	No
KRT5	0.632	0.496	0.203	0.262	0.31	0.464	2.208	10.232	0.222	0.336	0.566	0.226	0.636	0.366	0.307	0.776	3.2044	0.611705	No
A2M	0.681	1.041	2.001	1.076	1.547	1.567	1.681	0.757	0.461	0.863	0.863	0.793	0.852	1.39	1.023	0.842	1.2155	0.556402	No
LPA	1.654	0.984	1.236	0.828	1.053	1.097	0.852	0.793	0.743	0.816	1.463	2.126	1.296	0.791	0.514	1.788	0.7563	0.312712	No
PI3	0.52	0.705	1.347	1.391	1.145	1.149	2.29	1.23	0.687	1.038	0.221	0.328	0.38	0	2.972	0.258	1.3828	0.0455951	No
FABP1	0.814	1.065	2.249	0.994	1.558	1.245	1.252	0.792	0.462	1.01	1.195	0.7	1.362	1.042	0.803	1.134	1.1008	0.828652	No
GDA	0.54	0	2.475	1.133	1.3	0.106	0.337	7.103	0.956	0.435	0.211	0.32	0.291	0.398	0	1.15	3.372	0.217895	No
GNPTG	0.839	1.216	1.006	1.172	0.851	1.269	1.571	0.682	0.826	0.985	1.053	0.876	1.115	1.886	0.824	1.455	0.867	0.381375	No
HPR	0.342	2.564	0.251	2.449	0.202	0	0	1.039	2.131	0.79	0.285	0.331	0.815	0.726	0.889	3.477	1.1231	0.874604	No
BPNT2	1.061	0	0	0	0	1.301	0.768	0	0	0	1.117	1.023	1.329	1.281	0	1.079	0.895	0.362221	No
SPINK5	0.032	2.483	0.054	1.014	1.039	2.063	0.528	0.52	0.441	1.095	1.117	1.182	1.358	1.868	1.4	1.682	0.6461	0.113661	No
NT5E	1.921	0.611	0	0.709	1.286	0.298	0.501	1.167	5.816	0.889	0.485	0.457	0.158	0.868	0.462	0	3.0174	0.0773202	No
APOL1	1.662	0.93	1.266	0.739	1.231	0.921	0.662	1.154	1.096	1.494	1.328	0.962	0.998	1.552	0.924	0.989	0.9911	0.847656	No
HBD	0.443	0.293	0.965	0	0.826	0.873	0.366	0.507	0.556	0.561	1.141	0.367	0.911	0.133	7.631	0.133	0.3483	0.894339	No
ADGRG6	1.54	0.886	0.961	1.303	1.528	0.845	0.983	0.932	1.468	1.956	1.039	1.437	0.924	0.502	0.767	0.654	1.3979	0.0527143	No
ASGR2	0.98	1.221	1.088	1.998	1.475	0.751	1.348	0	1.848	0.81	0.867	0.054	0.962	1.121	0.766	1.141	1.5637	0.10601	No
FTH1	0	0	0	1.031	0.734	0.784	2.274	0	0	0	0.589	0	0.377	0	0	1.368	1.5498	0.333128	No
KRT85	0.1	0.168	0.095	0.108	0.172	0.109	0.122	0.298	4.685	0.129	0.12	0.04	0.128	0.092	10.164	0.132	0.3364	0.934538	No
FGL1	0.095	0.211	1.304	0.685	0.979	1.822	7.438	0.014	0.611	0.402	0.281	0.32	0.112	0.126	0.331	0.064	6.5937	0.183108	No
IGHE	6.018	0	0.061	0.079	0.273	2.207	0.211	0	0.042	0	0.36	0	0.358	0	0	0	3.538	0.874569	No
GOT1	1.315	0.874	0.29	1.013	0.416	0.422	1.469	2.095	0.824	1.443	1.438	1.944	1	1.486	0.92	0.817	0.8017	0.252971	No
ENO1	1.047	1.06	1.464	1.008	0.708	1.171	2.429	1.404	0.97	0.728	1.221	0.749	1.229	0.675	0.891	0.297	1.4211	0.10088	No
EXTL2	0.535	0.879	0.504	1.04	0.515	0.655	1.217	0.734	0.604	1.633	1.474	1.544	1.232	1.4	1.969	1.799	0.5298	0.00125565	No
F7	1.108	2.511	0.634	2.159	0.589	1.409	0.426	0.847	0.575	0.68	0.854	0.867	1.464	1.256	1.212	1.343	0.9381	0.419948	No
FAH	2.785	0.582	0.705	2.106	0.351	0.342	0.627	0.835	1.688	1.308	1.196	1.656	1.077	1.412	0.62	0.77	1.0099	0.604871	No
FAT1	0	0	0	0	0	0.916	1.695	0	0	0	0.762	0	0.535	0.644	1.306	0	1.6083	0.229912	No
HEG1	0.223	0.298	0	0	0.81	0.892	0.807	0.817	1.258	0	0.623	7.584	0.388	0.519	0.439	0.42	0.4388	0.741457	No
DSP	0.651	0.716	0.778	0.644	0.74	0.584	2.4	6.004	0.526	0.74	0.604	0.728	0.541	0.705	0.364	1.076	2.0582	0.261022	No
DSC1	0.427	0.357	0.523	0.425	0.684	0.55	1.196	11.215	0.444	0.596	0.629	0.225	0.635	0.377	0.184	0.298	4.1951	0.122881	No
IGFALS	1.632	0.796	0.893	1.201	0.629	0.721	0.339	1.661	1.41	1.212	1.292	1.437	1.57	0.753	1.322	1.307	0.8197	0.237807	No
DBH	0.721	1.4	1.559	0.765	1.469	0.352	2.336	0.183	0.277	1.286	1.681	0.535	0.664	1.292	1.436	0.972	0.9436	0.52279	No
H2AC20	1.779	0.672	0.602	0.491	1.909	0.562	1.646	1.175	4.313	0.543	0.864	1.703	0.249	0.484	0.322	0.169	2.167	0.0572573	No
CTSF	1.045	1.707	1.148	1.767	0.476	1.309	1.197	0.632	0.562	1.28	1.012	0.988	1.396	0.59	1.141	1.359	1.029	0.925383	No
ALCAM	1.026	0.922	0.938	0.641	0.758	1.289	2.313	0.418	1.015	1.271	1.015	1.277	0.969	1.316	1.082	0.867	0.9737	0.581822	No
TGFBI	0.859	1.299	0.558	0.898	0.651	0.833	1.117	0.568	0.956	1.073	1.506	0.805	1.715	1.629	1.636	1.572	0.5965	0.00327165	No
CALR	0	1.89	0.99	1.398	0.255	1.72	0.877	0.45	1.315	1.42	1.855	0.792	0.54	2.301	0.475	0.289	1.0999	0.587942	No
ENDOD1	0.329	0.719	1.823	0.912	0.982	0.988	1.394	1.824	2.184	1.452	0.866	1.094	0.614	0.392	0.71	1.572	1.4413	0.235621	No
ACTA1	1.03	0.922	2.629	1.315	1.083	0.867	0.814	1.068	1.547	1.098	0.626	1.105	0.834	0.215	2.199	0.245	1.4211	0.165846	No
CLIC1	0.221	0.357	0.732	0.214	0.689	0.629	7.503	0.203	0.613	0.324	1.216	0.314	1.014	0.247	0.24	0.315	2.0595	0.722369	No
CST6	1.609	0	1.42	1.033	1.76	1.852	0.33	1.108	0.84	1.215	1.055	1.063	0.507	0	0.723	0	1.4824	0.270749	No
AFM	1.734	1.167	0.289	0.858	0.795	1.202	0.741	1.097	0.896	0.923	0.44	1.727	1.436	1.977	1.272	1.47	0.6995	0.196876	No
CDH13	1.016	0.685	1.104	1.432	0.906	2.195	0.786	0.959	1.088	1.102	0.886	1.526	1.411	0.804	0.99	1.06	1.013	0.943767	No
C4BPB	1.089	0.993	1.241	1.342	0.915	1.494	0.662	1.086	1.28	1.135	1.004	1.236	0.966	1.232	1.2	1.075	1.0043	0.899322	No
ELANE	0.383	0.942	0.546	0.264	0.5	6.868	2.864	0.691	0.554	0.259	0.817	0.289	0.347	0.375	0.528	0.298	3.1359	0.20962	No
ASPN	0.587	1.174	1.173	0	0.702	0.497	1.7	0	1.326	1.051	1.174	1.557	0.878	1.03	1.43	0.715	0.9077	0.513677	No
CEACAM1	1.714	1.044	0.957	0	0.851	0	1.133	1.817	1.401	1.436	1.182	1.324	0.583	0.311	0.44	0	1.6851	0.0260154	No
CKAP5	1.309	0.93	0.91	1.725	0.199	0.451	0.355	2.564	2.664	0.754	0.882	1.518	1.922	0.724	0	0.405	1.088	0.891795	No
PPBP	1.188	1.028	1.428	1.178	1.163	0.648	0.905	0.94	2.467	1.527	0.888	0.711	0.78	0.803	1.078	1.041	1.4117	0.0797047	No
SERPINC1	0.887	1.161	1.082	1.327	0.972	1.096	0.747	0.955	0.962	0.849	1.191	1.738	1.295	1.204	1.206	1.324	0.7568	0.00389018	No
APOC3	1.772	0.943	0.865	1.068	1.127	0.459	0.412	0.563	0.683	0.693	1.228	1.386	1.653	3.153	1.355	0.739	0.5414	0.0214174	No
CORO1A	1.091	1.477	2.04	0.926	1.208	1.296	0.979	0.824	1.451	0.601	1.256	0.652	0.798	0.591	1.49	0.853	1.2652	0.207921	No
SERPINF2	1.098	0.969	1.1	0.971	1.204	0.948	0.929	1.024	1.463	1.346	1.34	1.679	1.177	0.864	0.687	1.102	0.9682	0.981406	No
CDH17	0	0.805	0	0	0	0.55	0	0	0	0	0.726	0	0	0	2.885	0.133	0.5429	0.988154	No
CDH2	1.55	1.232	0.83	0.909	1.261	0.815	1.53	0.775	0.962	1.157	1.242	1.278	1.111	0.866	0.963	0.97	1.0284	0.947884	No
CTSG	1.377	1.585	0.871	0.85	1.261	2.305	1.047	1.496	1.356	1.132	0.705	0.564	0.702	0.311	1.206	0.703	1.9012	0.00238278	No
CD109	0.682	0.871	2.242	0.456	0.877	1.532	1.648	0.553	1.016	2.038	1.037	0.942	0.486	1.346	1.2	0.35	1.3335	0.368364	No
COL1A2	1.116	1.056	2.082	1.563	1.739	1.177	0.636	0.005	2.149	1.636	0.854	0.843	1.022	0.039	0.666	1.276	1.6799	0.665988	No
DSG1	0.692	0.27	0.546	0.202	0.309	0.295	2.72	10.061	0.43	0.18	0.425	0.148	0.326	0.624	0.479	0.23	4.2218	0.342727	No
GPT	3.104	1.507	2.1	2.553	0.166	1.433	0.721	0.382	0.431	0.173	2.141	0.545	2.04	0.101	0.153	0.074	1.4923	0.24952	No
CALML3	1.042	0.704	0	0.88	0.091	1.167	1.824	0.511	0.908	0	0	1.737	0.663	0	1.339	2.162	0.6039	0.213182	No
CLU	1.311	1.373	1.011	1.344	1.085	0.888	0.74	1.031	0.853	1.084	1.036	1.245	1.371	1.119	1.11	1.325	0.8926	0.186832	No
DAG1	1.865	2.593	1.141	1.227	0.822	0.628	1.424	0.801	0.079	0	0.078	1.557	0.787	1.687	0.668	1.074	1.2055	0.684831	No
PGD	0.408	0.916	2.324	0	1.132	0.968	0.609	0.363	0.278	0.422	2.322	1.533	1.527	1.436	1.255	1.314	0.527	0.00600331	No
PAM	1.259	1.238	1.098	1.217	1.003	1.125	0.62	0.95	1.198	1.017	1.047	0.975	1.151	1.36	1.042	1.738	0.8799	0.274552	No
CLSTN1	0.88	0.911	1.022	1.104	1.451	0.599	1.179	0.798	0.816	1.282	1.005	1.427	1.341	1.222	0.945	1.942	0.7644	0.0652797	No
DPP4	1.262	1.006	0.619	1.14	0.76	0.936	1.006	0.839	0.971	1.256	1.499	2.082	1.157	1.203	0.995	1.116	0.7299	0.0274739	No
FAM234A	1.054	1.048	1.155	1.354	1.571	0.718	0.654	1.296	1.417	1.508	1.151	0.894	1.171	0.213	1.619	0.981	1.1718	0.294065	No
FLNB	0.727	0.537	1.295	1.018	1.186	0.99	0.545	2.275	1.664	0.721	3.71	0.533	0.375	1.124	0.445	0.926	0.9243	0.614731	No
FCGBP	1.133	0.948	0.988	0.869	1.213	0.847	2.465	0.644	1.182	1.531	0.878	0.685	1.384	0.686	0.775	0.824	1.3555	0.142006	No
AZU1	1.549	3.384	0.107	0.199	2.244	2.177	0.154	0.271	0.322	0.231	0	0.416	0.677	0.334	3.237	0.745	0.9834	0.60766	No
APOH	0.997	1.114	0.898	1.093	1.029	1.125	0.853	0.948	0.84	0.946	1.207	1.706	1.407	1.423	1.114	1.242	0.7292	2.68E-04	No
EHD3	1.308	2.671	0.559	0.609	0.993	1.298	1.262	0.426	0.998	0.524	1.006	1.217	1.374	1.242	1.346	0.416	0.9679	0.690229	No
CFHR5	0.746	0.762	2.133	1.243	0.886	1.027	0.581	0.809	1.921	1.284	0.688	1.032	1.342	1.063	0.918	1.753	1.0058	0.863906	No
C1RL	1.178	1.269	1.126	1.07	1.265	1.313	0.635	0.929	0.949	1.089	1.019	1.318	0.819	1.531	0.847	1.695	0.8983	0.514941	No
CFH	1.184	0.926	1.328	1.46	1.198	1.24	0.68	1.274	1.355	1.266	0.935	1.083	0.856	1.198	0.838	1.213	1.1672	0.190872	No
HLA-DPA1	0	1.349	0	0.903	0.487	0.738	1.949	0	1.076	1.325	0.333	1.623	2.023	0.957	0.968	0.142	1.1096	0.42412	No
CTSS	1.294	1.201	0.731	1.229	0.972	1.086	1.466	1.006	0.57	0.806	1.242	1.586	0.955	1.481	0.999	0.981	0.8582	0.246047	No
SORD	1.979	1.817	0.354	1.82	0.289	0	0.601	0	0.515	0.565	1.997	1.011	0.994	1.378	1.168	0.972	0.7919	0.196903	No
CA3	0.433	0.439	1.07	0.013	0.718	3.12	1.851	0.265	0.96	0.555	2.686	0	1.278	0.641	1.203	0.658	0.7287	0.299601	No
CEMIP	0.772	0.588	0	0.568	0	1.311	2.572	0.376	0	1.895	0.813	1.019	0.712	1.741	0.994	0.172	1.2709	0.601341	No
COL1A1	1.384	1.481	0.439	0.75	0.961	0.71	1.657	0.444	0.676	1.776	1.211	1.593	0.993	1.2	0.941	1.173	0.8672	0.201685	No
DCD	0.83	1.689	0.297	1.129	0.384	0.971	1.208	2.428	0.338	1.365	1.193	1.351	1.482	0.701	1.084	1.36	0.8902	0.354799	No
FETUB	1.536	1.367	0.725	1.246	0.999	0.828	0.573	1.195	1.09	0.879	0.961	1.702	1.657	1.099	1.024	1.168	0.8229	0.178117	No
CFHR2	0.784	1.778	0.993	2.089	1.501	0.957	0.317	0.613	1.968	0.378	0.776	0.829	2.495	1.136	0.613	0.946	1.0047	0.851247	No
EFHD2	0	2.194	0.606	0	1.859	1.788	1.583	0.303	0	0.104	1.704	1.33	0.038	0	0.105	1.14	1.396	0.418301	No
F11	0.848	0.995	1.001	0.903	1.552	1.316	0.587	1.02	1.08	1.054	1.052	1.491	1.281	1.428	1.248	1.163	0.8109	0.0613676	No
DEFA1	1.301	1.542	1.626	0.701	0.934	1.477	1.084	1.316	1.409	1.313	0.953	0.675	0.837	0.799	0.871	0.737	1.5644	0.00211677	No
MET	0.633	0.753	1.261	1.18	1.112	1.023	0.838	0.343	1.333	0.735	2.096	0.837	1.793	1.168	1.821	0.751	0.6528	0.0748648	No
HAL	0.752	0.372	0	0	0	0.377	0.843	9.183	0	0.278	0.332	0.267	0.841	0.53	0.2	0.18	5.0234	0.173633	No
F12	1.017	0.923	1.174	0.999	1.567	0.733	0.611	1.034	1.636	0.996	1.548	0.955	1.52	1.001	0.842	1.506	0.87	0.341757	No
ERAP2	1.331	0.885	0.65	0.484	0	1.722	0.557	0.893	0.239	1.043	1.125	0.373	3.53	0.842	2.229	0.659	0.594	0.310507	No
GLG1	1.258	1.838	0.449	0.332	1.619	0.138	0.976	0.551	2.792	1.48	0.532	0.338	1.22	0.196	1.725	2.128	1.1174	0.789995	No
H3-3A	1.211	1.255	0.472	0.279	1.553	1.708	2.004	0.488	2.195	0.327	1.103	1.483	0.787	0.471	0.653	1.262	1.1973	0.962251	No
IGHV3-49	0.615	0.564	1.9	1.484	0.447	0.336	0.968	1.771	0.812	0.561	0.481	0.814	0.476	0.829	4.788	0.545	0.7153	0.861513	No
INHBC	1.404	1.245	0.89	0.721	1.638	0.794	0.307	0.087	2.123	1.376	1.586	1.147	0.643	0.976	1.492	1.431	0.873	0.384519	No
KLK10	1.329	0.587	0.617	0.464	0.998	0.478	2.134	6.074	0.639	0.822	0.639	0.54	0.58	0.438	0.996	0.295	2.4327	0.125698	No
SELL	1.117	0.726	1.003	0.949	1.41	0.601	0.853	1.089	1.289	1.254	1.026	1.709	1.753	1.486	0.932	0.799	0.8014	0.19635	No
ENPEP	0.506	0.73	0.959	1.249	1.031	0.797	1.278	0.988	0.832	1.314	1.5	1.063	0.864	1.187	1.866	1.503	0.7278	0.0488424	No
GNPDA1	1.19	1.15	0.628	0.849	2.37	2.019	1.562	0.864	1.649	0.89	1.055	1.208	0.063	0.685	0.531	0.669	1.8767	0.0406745	No
APOM	1.172	0.991	0.926	1.333	0.871	1.219	0.463	0.934	0.922	0.883	1.153	1.186	1.753	1.211	1.317	1.812	0.6912	0.012883	No
ALDH9A1	0.218	0.179	0	0	0	0	1.568	3.892	0	0	1.061	0	1.359	0.261	0	0.283	1.976	0.824563	No
HEXB	0.55	0.434	0.166	0.254	0.362	0.31	3.815	7.189	0.376	0.311	0.601	0.559	0.593	0.783	0.284	0.7	2.3466	0.974489	No
AHSG	0.828	1.154	0.538	0.949	0.886	1.193	0.64	1.043	0.785	0.982	1.162	1.965	1.68	1.344	1.273	1.688	0.5925	6.20E-04	No
MMRN2	0.691	0.831	3.042	1.924	1.344	0.587	1.337	0	1.208	1.099	0.873	1.657	0.686	0.62	0.439	0.179	1.8056	0.054909	No
GGCT	1.877	0.35	0	0.111	0	0.324	0.646	8.363	0	0.524	0.211	1.117	0.365	0	0.175	0.023	4.6064	0.172511	No
IGFBP1	0	1.385	0.091	0.166	0.853	0.34	1.899	0	0	0.203	2.003	0.338	2.438	2.305	1.535	0.16	0.482	0.210605	No
MAN2A1	1.1	1.298	1.533	1.816	0.829	0.556	0.965	1.156	2.056	1.091	0.961	0.631	1.097	1.087	0.831	0.821	1.3707	0.136249	No
H6PD	1.463	0.648	1.517	0.346	1.312	0.837	0.601	1.217	1.702	1.402	0.972	1.699	0.582	1.114	1.005	1.686	0.9389	0.681468	No
ICAM3	1.225	0.877	0.657	0.554	0.969	1.072	1.229	0.765	1.021	1.11	1.371	1.431	1.458	1.386	1.186	1.4	0.6909	0.00342495	No
KRT14	0.605	0.437	0.296	0.346	0.363	0.368	2.085	10.265	0.328	0.412	0.565	0.402	0.476	0.338	0.234	0.821	3.2803	0.458854	No
IGHV3-15	0.951	0.99	1.741	2.005	1.157	1.373	1.418	0.91	0.852	0.973	0.681	1.073	0.552	1.297	1.015	0.624	1.4159	0.0447067	No
IGHG1	1.235	0.954	2.186	1.432	0.87	1.375	1.05	0.669	0.812	0.607	0.907	0.97	0.977	1.02	1.327	1.37	1.0218	0.837488	No
IGHM	2.224	1.224	2.178	1.774	0.583	0.919	0.61	1.225	0.991	0.66	0.624	0.371	1.05	1.887	0.735	0.96	1.3209	0.298142	No
IGFBP3	1.577	1.109	0.677	1.151	0.42	0.54	0.348	1.639	0.83	0.81	1.467	1.702	1.859	1.09	1.378	1.642	0.5976	0.0159632	No
KRT80	0.942	0.703	0.197	0.192	0.46	0.66	2.54	7.112	0.343	0.192	0.585	1.035	0.804	0.765	0.079	1.331	1.7405	0.906752	No
MEGF8	0.732	1.14	1.435	1.216	0.848	1.054	0.788	0.622	0.806	1.027	0.958	1.879	1.031	1.723	1.304	1.443	0.6957	0.0181239	No
GOLM1	0.862	0.737	1.57	0.882	1.544	1.106	1.864	1.125	1.788	1.063	0.916	0.598	1.161	0.92	0.374	1.001	1.514	0.0368114	No
H2BC18	0.209	0.663	0	0.2	2.378	1.41	1.308	0.739	4.096	0.898	0.887	0.306	0.337	0	0.977	0.768	2.0188	0.417994	No
MMP2	1.2	1.043	0.708	0.892	0.893	1.161	1.716	0.454	0.72	0.94	1.662	1.298	1.079	1.105	1.11	1.437	0.7588	0.0629617	No
MRC1	1.353	0.888	0.852	0.907	0.961	0.829	2.372	0.822	1.25	1.708	1.081	0.72	0.622	1.554	0.476	0.764	1.3734	0.11859	No
KNG1	1.146	1.043	0.88	0.965	1.005	1.084	1.006	1.01	0.896	0.972	1.134	1.562	1.274	1.306	1.11	1.493	0.7621	2.28E-04	No
LRP1	0.995	0.972	0.751	2.175	1.203	1.323	1.438	0.814	0.762	1.135	1.059	1.02	1.016	1.26	0.876	0.832	1.1448	0.531925	No
MGAT5	0.313	0.562	1.837	1.542	0	1.21	0.462	1.732	0	1.274	0.861	0.939	1.044	0.381	2.74	0.717	1.0025	0.965685	No
GOLGB1	1.191	0.665	1.589	0.626	1.462	0.535	0.703	0.824	2.592	1.379	1.32	1.001	0.909	1.051	0.905	1.191	1.0882	0.878428	No
KRT10	0.917	0.793	0.555	0.614	0.62	0.861	1.923	5.936	0.426	0.802	1.02	0.582	1.094	0.636	0.398	0.705	1.8192	0.398138	No
KRT6B	1.109	0.444	0.132	0.284	0.208	0.121	3.438	8.031	0.347	0.151	0.667	0.218	0.785	0.273	0.154	1.185	2.6079	0.841739	No
LGALS1	0.688	1.544	0.442	1.234	2.046	0.64	1.132	1.879	0.434	1.795	0.935	0.304	1.299	1.698	0.551	1.227	1.1806	0.60774	No
HINT1	0.751	0.425	2.924	0.06	0.677	1.756	0.543	0.487	0.629	0.517	1.801	1.106	2.981	1.402	0.748	0	0.5455	0.0936376	No
GLIPR2	0.94	0.736	1.13	1.503	0.876	1.118	0.818	1.207	1.194	1.687	1.429	1.442	0.942	1.195	0.939	0.772	1.001	0.977661	No
GPX3	1.009	0.93	0.983	1.089	1.299	1.051	1.354	1.114	1.214	0.91	1.24	1.192	0.957	0.864	1.091	1.385	0.9766	0.804617	No
MARCO	2.804	1.098	0.659	1.369	0.68	0.682	2.841	0.714	0.489	0.653	0.77	0.758	0.61	1.706	0.719	0.246	1.4958	0.290995	No
NENF	0	1.024	0	0	0	0	0.686	0	0	0.821	1.049	1.456	0	0	1.203	0	0.6826	0.0614985	No
IGHV3-43D	1.527	0	1.101	1.072	0.559	0	0.506	0	0	0.693	0	0	0	0	0.27	3.577	0.4729	0.828683	No
ITLN1	1.053	1.008	2.216	0.971	1.471	0.668	1.876	0	0	0	0.715	0	0.872	0.165	0.618	1.087	1.9139	0.0506561	No
CLC	0.693	1.541	0.967	1.11	0.65	0.934	0.797	1.122	0.62	0.443	1.441	1.849	3.474	0.955	0.988	0.34	0.5887	0.226134	No
IGKV2-29	1.232	0.936	1.169	2.202	0.71	0.971	1.51	0.551	1.33	0.697	0.824	1.842	0.944	1.185	0.788	0.805	1.0621	0.869488	No
LMNB1	1.552	1.096	0.323	0.704	2.428	1.678	0.82	0.672	1.143	0.816	0.73	1.291	0.941	1.485	0.836	0	1.063	0.885447	No
PROCR	1.235	1.208	0.452	0.216	0.708	3.066	1.415	0.257	0.234	0.425	2.901	1.54	0.868	0.858	0.935	0.951	0.6867	0.139194	No
HRNR	0.133	0.193	0.028	0.045	0.131	0.123	1.109	16.63	0.028	0.071	0.169	0.121	0.118	0.199	0.054	0.257	12.0856	0.802359	No
GGT7	0.449	0.54	0.455	2.58	0	2.537	0.212	0	1.214	0	0.455	1.864	2.098	0.559	0.668	1.392	0.973	0.632833	No
HABP2	1.039	0.996	1.334	1.177	1.284	1.055	0.832	1.229	0.971	0.832	1.202	1.221	1.2	0.812	1.258	1.483	0.8987	0.280992	No
IL1R2	1.746	1.166	0.684	1.03	0.874	0.889	0.628	0.857	0.841	0.673	0.974	0.852	0.411	1.159	3.245	1.56	0.6868	0.377663	No
KRT77	1.356	0.748	0.759	1.894	0.868	1.8	2.023	1.05	0.03	0.963	1.524	0.627	1.214	0.368	1.28	0.658	1.2158	0.961408	No
KCTD12	1.254	0.629	1.366	0.255	1.149	1.115	0.903	1.294	1.091	0.899	1.308	1.15	0.986	0.528	2.335	1.393	0.7757	0.352921	No
FABP3	0	1.288	0.64	1.082	2.058	1.86	2.005	0	0.099	0.818	0	0	0.406	0.619	0.564	1.243	1.7391	0.516874	No
KLKB1	1.171	1.249	0.9	1.331	0.799	1.137	0.662	0.87	0.829	0.982	1.264	1.37	1.218	1.49	1.345	1.331	0.7431	0.00142196	No
KRT16	0.718	0.57	0.16	0.148	0.206	0.285	3.479	8.122	0.328	0.228	0.711	0.241	0.603	0.33	0.165	1.239	2.5985	0.800852	No
KRT78	0.446	0.311	0.568	0.311	0.314	0.447	2.099	10.76	0.337	0.492	0.458	0.186	0.303	0.245	0.279	0.823	4.2071	0.211097	No
CKM	1.636	0.713	0.698	1.224	1.234	1.981	0.27	0.548	1.522	0.469	1.31	1.488	1.547	0.909	0.78	1.919	0.7767	0.213991	No
PKM	0.916	0.81	0.902	0.765	0.905	0.656	1.201	1.996	0.826	0.555	1.921	1.473	1.923	0.706	1.214	1.056	0.6896	0.0645781	No
ENG	1.246	1	1.783	1.089	0.377	1.739	0.27	0.268	1.214	1.134	1.295	1.825	1.171	0.777	1.23	1.697	0.7595	0.191702	No
ARHGDIB	1.745	2.152	1.115	0.685	0.048	2.136	1.4	1.233	1.425	0.893	0.857	0.63	0.127	0.253	1.554	0.905	1.7798	0.306457	No
FCN2	0.57	1.1	1.482	0.906	1.142	1.243	0.775	0.497	1.529	0.893	0.972	1.573	0.9	1.077	0.914	2.565	0.7602	0.228843	No
FCN3	1.433	1.193	1.703	0.868	1.123	1.108	0.768	1.401	0.797	1.188	1.357	1.929	1.138	0.657	0.329	1.006	1.0831	0.405125	No
IL6ST	0.96	0.617	1.86	1.11	1.472	1.072	1.583	0.963	1.015	1.722	1.398	0.661	1.082	0.569	1.076	0.178	1.4956	0.0674229	No
LORICRIN	0.544	0.544	0.256	0.384	0.216	0.835	2.829	8.792	0.266	0.285	0.535	0.273	0.983	0.313	0.253	0.487	3.1542	0.4502	No
ALAD	0.575	0.34	1.432	0.711	0.821	0.999	0.566	2.087	1.064	0.569	1.505	0.401	3.343	1.196	2.016	0.371	0.6226	0.384447	No
SERPINA5	1.253	1.328	0.991	1.814	0.748	0.539	0.447	0.884	0.513	0.744	0.965	2.151	1.429	1.577	1.284	1.573	0.6188	0.0188074	No
KRT23	1.22	0.543	0.119	0.94	0.837	1.094	2.255	6.754	0.059	0.401	0.387	0.351	0.89	1.414	0.159	0.482	2.3169	0.575089	No
APOB	1.293	0.884	1.113	1.325	1.049	0.851	0.553	1.19	1.554	1.236	1.023	1.121	1.426	1.042	1.318	1.026	0.953	0.572693	No
GP9	0	0.632	0.278	0.61	0.45	1.752	0.417	0	0	0.491	0.655	0.619	4.088	1.078	2.191	0	0.3832	0.0575051	No
HPD	1.459	1.068	0.784	1.26	1.156	1.414	0.777	0.821	1.242	0.886	1.221	1.416	1.48	1.126	0.97	0.761	0.9349	0.594961	No
IGFBP7	0.397	1.328	1.087	0.305	1.036	0.776	2.288	0.284	0	0.049	0.636	2.137	0.827	2.147	1.543	1.307	0.5855	0.108371	No
KRT2	1.071	1.085	0.693	0.784	0.806	1.136	1.663	3.252	0.447	1.165	1.164	0.534	1.558	0.909	0.535	0.89	1.299	0.463535	No
HYOU1	1.549	1.174	0.922	1.351	0.798	1.103	0.924	0.837	1.072	1.15	1.29	1.197	0.702	1.449	1.112	1.147	0.9465	0.663212	No
SELE	1.43	2.026	1.217	1.066	0.795	1.793	0.792	0.289	0.872	0.299	1.45	0.962	0.713	1.121	1.24	1.587	0.8974	0.413102	No
YWHAZ	0.411	0	1.516	0.525	1.875	1.529	0.672	0.62	0.32	0.968	1.342	0.449	4.321	0.511	1.087	0.701	0.6686	0.538994	No
H1-3	0.355	1.497	1.418	0	0	0	1.841	0	1.159	0	0	0	0	0.555	0.14	0	3.6086	0.0741718	No
HSPB1	1.577	0.214	0.424	0.373	0.504	0.328	4.469	4.764	0.506	0.285	0.416	0.208	0.406	0.127	0.899	1.104	2.5527	0.32511	No
KRT1	0.551	0.568	0.228	0.32	0.372	0.536	3.051	7.936	0.345	0.412	0.621	0.417	0.777	0.488	0.3	0.728	2.5792	0.644291	No
LUM	1.188	1.234	0.971	1.551	1.057	1.005	0.882	1.267	1.58	1.385	0.959	0.919	0.867	1.125	0.804	1.086	1.2625	0.0285592	No
ARPC4	1.387	1.151	1.043	0.657	1.319	1.286	1	0	1.799	0.121	1.45	0.762	2.247	0.47	1.163	0.511	0.9857	0.920046	No
GRN	0.555	1.442	1.097	0.919	1.255	1.508	1.541	0.868	0.94	0.942	1.353	1.596	0.973	0.497	1.28	0.597	1.0547	0.628585	No
CNTN1	1.01	0.582	0.445	1.852	0.572	0.554	1.507	0.747	0.464	1.444	0.763	1.539	1.868	1.654	0.895	2.061	0.6271	0.0531909	No
C2	0.901	0.81	1.258	1.309	1.101	1.161	0.679	1.015	1.137	1.358	1.295	1.487	0.937	1.298	1.129	1.127	0.8851	0.224979	No
HBB	0.595	0.424	1.002	0.236	1.034	1.075	0.559	0.459	0.528	0.443	1.398	0.286	1.385	0.403	6.887	0.149	0.3629	0.619712	No
HSPA5	0.9	1.314	1.238	1.121	1.277	1.101	0.902	1.171	0.881	1.035	1.171	1.175	0.989	1.311	1.425	0.716	0.9671	0.841454	No
FOLR3	0.093	0.26	0.154	4.706	0	0	3.658	0.488	0.495	0.164	0	0.058	0	0.163	1.736	0.127	2.4036	0.393664	No
GNAI2	0	0.476	0.585	0.499	0	0	0	3.222	0.881	0	0	0	1.208	0	1.264	0	0.9163	0.533955	No
GSDMA	0.427	0.224	0.379	0.241	0.343	0.605	1.357	10.71	0.313	0.539	0.909	0.462	0.807	0.578	0.16	0.684	2.523	0.850078	No
BTD	1.559	1.349	0.722	1.286	0.918	1.199	0.606	0.763	0.661	0.641	1.289	1.554	1.254	1.403	1.299	1.453	0.7056	0.00565638	No
ADIPOQ	0.907	1.224	1.254	1.19	0.893	0.608	0.858	1.029	1.146	1.337	1.459	1.35	0.921	1.105	0.81	1.933	0.8271	0.241392	No
A2ML1	1.028	1.254	0.666	1.985	0.668	0.966	1.03	2.374	0.724	1.113	0.951	0.732	0.927	0.49	2.316	0.353	1.2281	0.276547	No
SFN	2.461	0	0	0	0	0	0.782	0	0	0	0	0	0.694	0	0.445	0.876	2.4141	0.223195	No
F9	1.097	1.006	1.724	1.674	1.078	0.704	0.596	1.084	1.782	1.226	0.667	0.97	0.84	1.152	0.876	1.687	1.16	0.463871	No
FSTL1	0.755	1.026	1.124	1.096	1.201	1.191	2.252	0.981	1.04	1.287	0.886	0.835	0.729	0.533	1.545	0.538	1.4157	0.0403496	No
HBA1	0.607	0.474	0.763	0.228	0.915	1.211	0.578	0.515	0.728	0.616	1.295	0.55	1.55	0.58	6.005	0.451	0.3817	0.119894	No
CDH6	1.101	0.748	1.427	1.466	1.514	1.26	0.723	1.288	1.851	1.273	0.932	1	0.772	0.711	0.757	1.181	1.418	0.0322674	No
C1S	0.812	1.276	0.745	0.892	1.095	1.554	1.205	0.757	0.77	0.905	1.439	1.558	1.245	0.826	0.996	1.655	0.7782	0.0831132	No
IGHV1-2	0.165	0.257	1.364	0	0	1.556	0.082	0.139	0	1.789	0.183	0.335	1.295	4.638	1.172	2.182	0.4679	0.228783	No
HRG	0.947	1.211	1.129	1.352	1.114	1.08	0.521	0.628	0.903	0.757	1.15	1.696	1.527	1.753	0.92	1.483	0.6783	0.0165415	No
C5	1.241	0.933	1.417	1.454	1.166	1.153	0.92	1.138	1.481	1.037	0.929	0.902	0.895	0.992	0.808	1.473	1.1942	0.0767307	No
DPEP2	0.764	0.279	0.923	0.905	1.033	0.648	1.554	1.165	0.547	2.71	1.411	0.705	1.447	1.232	1.925	0.072	0.93	0.795345	No
ORM1	0.817	0.46	1.997	1.703	2.129	0.969	0.671	1.18	2.783	0.82	0.836	0.653	0.916	0.689	0.593	0.868	1.7821	0.0438973	No
ADAM15	0	0	0.951	0	0	0	1.22	0	0	1.404	0	0.619	0.938	1.302	0	0	1.2504	0.352483	No
APOA1	0.98	0.827	0.809	1.004	0.942	0.8	0.638	0.776	0.84	0.984	1.59	1.838	1.594	1.633	1.384	1.427	0.5451	2.44E-07	No
CST3	0.53	1.107	1.976	0.623	0.802	0.822	1.703	0.599	0.627	0.777	1.036	1.115	1.042	2.329	1.329	1.108	0.7211	0.0902295	No
RNASE3	0	1.272	0.772	1.564	0	0.829	0.79	1.301	0	0.486	1.37	1.526	2.075	1.215	0.84	0.61	0.7873	0.344976	No
BLVRB	0.905	0.443	1.774	0.48	0.917	1.358	1.761	0.568	0.936	1.14	1.873	0.967	2.428	0.343	1.08	0.311	0.8811	0.919675	No
C1QA	1.368	1.137	1.029	1.52	1.018	1.876	0.98	0.631	0.873	1.026	1.039	1.18	1.064	0.838	0.791	1.428	1.0844	0.683454	No
HSP90B1	1.108	1.051	0.866	1.198	1.3	1.091	0.795	1.159	1.406	0.821	0.937	1.714	1.58	0.564	1.32	0.983	0.9125	0.77788	No
SERPINA1	0.897	0.79	2.446	1.088	1.505	1.048	1.094	1.063	1.987	1.323	0.611	0.711	0.812	0.656	1.087	0.556	1.7921	0.00472889	No
APOF	0.738	0.769	2.015	1.736	1.598	0.648	0.303	1.45	2.07	2.29	0.726	0.951	0.439	0.593	0.756	1.147	1.7715	0.142668	No
ANTXR1	1.663	1.673	1.659	2.001	0.101	0.051	0.198	0.041	0	0.38	2.249	1.866	0.178	2.146	0.65	2.36	0.548	0.152282	No
CLEC11A	1.021	0.644	1.55	1.463	0.836	1.133	0.848	0.728	1.396	1.313	1.483	1.177	1.824	1.211	0.996	0.185	0.9539	0.721395	No
CNDP1	1.281	1.433	0.878	1.362	0.87	0.841	0.382	0.61	1.387	1.291	1.017	2.214	1.474	1	0.911	1.173	0.7961	0.243234	No
ERAP1	0.933	0.76	2.07	2.025	0.992	0.821	0.901	1.58	0.919	1.015	1.047	1.364	0.544	0.941	0.802	1.381	1.186	0.432478	No
FBLN1	1.017	0.921	1.427	1.305	1.081	0.753	1.057	1.252	1.15	1.588	0.778	0.943	1.172	1.219	0.875	1.373	1.0897	0.46364	No
CALU	1.036	1.069	0.995	1.011	1.244	0.759	0.939	1.263	2.162	1.35	1.425	0.485	1.416	0.024	1.289	1.228	1.2096	0.205522	No
CFI	0.917	1.155	1.082	1.144	1.083	1.543	0.846	1.096	1.078	1.093	1.101	1.054	0.924	1.374	0.876	1.589	0.9572	0.741091	No
COLEC11	1.057	0.9	1.376	1.563	1.101	0.897	0.779	1.287	1.238	1.606	0.998	0.915	0.939	1.164	0.889	1.296	1.1421	0.315162	No
CTBS	1.191	1.017	0.622	0.839	0.961	1.56	0.739	0.704	0.365	1.231	1.039	1.51	1.478	1.57	1.575	1.488	0.6394	0.0126425	No
ARG1	0.343	0.841	0.428	0.554	0.877	0.779	0.673	5.027	0.5	0.754	1.258	1.21	1.628	1.488	0.908	1.235	0.8368	0.116877	No
APOE	1.379	0.633	0.543	1.26	1.422	0.859	0.537	0.532	0.728	0.847	1.263	1.148	1.38	3.276	1.348	0.939	0.5606	0.0186926	No
CFD	0.808	1.279	1.491	0.902	2.127	0.857	0.677	1.064	0.489	1.317	0.785	0.693	0.894	1.895	1.076	1.664	0.9429	0.759791	No
CCN2	1.526	0	0	0	0.832	1.346	1.832	1.412	1.42	0	0.708	0.423	1.156	0.322	0.774	1.184	1.8323	0.017212	No
CSTA	0.714	1.411	0.425	0.609	0.823	0.777	1.493	5.711	0.337	0.919	0.703	1.167	0.856	0.608	0.784	0.625	1.6722	0.603047	No
ALDOA	1.034	1.193	1.198	0.654	0.861	1.592	0.711	0.839	0.716	0.966	1.486	1.333	1.517	1.079	1.347	1.32	0.7249	0.0118792	No
AGT	0.862	0.86	1.487	1.415	1.547	0.661	0.59	0.825	1.395	1.238	1.255	1.137	1.18	1.258	0.914	1.492	0.9022	0.278563	No
FN1	1.278	1.168	1.032	0.864	0.79	1.048	0.935	0.837	0.752	1.015	1.107	1.561	1.461	1.672	0.798	1.666	0.7056	0.012635	No
ST13	1.296	1.229	2.367	0.235	0.303	2.513	1.579	0.286	0.3	1.847	1.764	1.106	1.343	0.452	0.387	0.182	1.3705	0.633751	No
C7	1.26	1.09	1.205	1.128	1.012	1.029	2.107	0.69	0.794	0.71	1.234	1.065	1.104	0.708	1.046	1.038	1.0678	0.849456	No
FLNC	0	0	0.939	0.388	0	0	0	0	1.899	0	0	0	0	0	1.191	0	0.9029	0	No
LRG1	0.665	0.856	1.448	1.18	1.612	1.563	1.061	1.207	2.157	1.276	0.904	0.9	0.526	0.676	0.929	0.765	1.6628	0.00782428	No
AGRN	1.29	1.709	0.308	0.586	1.592	0.824	0.781	0.317	0.906	0.973	1.201	1.567	0.9	1.62	1.302	1.958	0.6518	0.0566884	No
ANXA1	1.483	0.687	0.828	1.244	0.65	0.844	1.271	1.115	0.985	1.198	0.835	2.75	0.844	0.942	1.178	0.96	0.8234	0.50302	No
ARPC5	0.998	0.731	2.12	2.003	0.868	1.197	0.584	1.048	1.76	1.339	0.756	1.245	0.743	0.934	0.587	1.28	1.3686	0.198847	No
EEF1A1	3.37	0.312	0	0	0.483	0.122	2.837	2.429	0.129	0	0.597	0.807	0.922	0.217	0.715	0.613	2.1439	0.85232	No
ECM1	0.907	0.917	1.282	0.934	0.962	0.868	1.344	0.561	0.821	1.435	1.417	1.708	1.223	1.227	0.615	1.579	0.7747	0.157152	No
FCRL5	0.821	1.485	1.133	1.066	1.117	1.316	1.096	0	0.768	0	1.016	1.36	0.851	0.651	0.744	2.114	0.98	0.807224	No
GRB2	0.962	2.258	1.598	0	1.337	1.027	0.323	1.365	1.241	1.159	0.207	0	0.385	0	1.165	0	2.1381	0.0503063	No
DNAJC3	0.322	1.884	0.326	0	0.441	1.59	0.928	3.709	0.579	0.362	1.654	0	0.732	1.236	0.607	1.288	1.0212	0.512899	No
ERP44	0.864	0.702	0.615	1.605	1.187	0.956	0.694	1.34	1.523	1.489	0.88	1.19	0.973	2.169	0.685	1.353	0.9083	0.673263	No
FLG2	0.458	1.037	0.134	0.586	0.451	0.524	1.473	9.981	0.127	0.472	0.538	0.327	0.944	0.005	0.535	0.88	2.8324	0.322611	No
FBN1	1.207	0.992	0.65	0.877	0.947	1.51	1.553	0.245	1.02	1.056	1.448	1.23	1.312	1.644	0.806	0.993	0.8118	0.250459	No
CFHR3	0.796	1.959	0.89	1.49	0.99	1.483	0.43	0.781	2.738	0.994	0.983	0.996	1.039	0.462	0.485	1.524	1.3719	0.307755	No
FGA	0.612	0.786	1.072	0.698	1.13	1.004	3.516	0.608	1.113	0.797	1.191	0.812	0.808	0.894	0.499	1.188	1.2614	0.610494	No
GPC1	0.522	0.454	0	0.479	0	0	0	0	0	0	0.42	0	3.09	1.593	0	1.837	0.2795	0.0896146	No
GMFG	1.161	1.631	0.904	0.547	0.634	2.226	1.531	0.438	1.703	0	1.245	0	1.446	0.236	0.925	0.209	1.474	0.194754	No
ARPC2	1.343	0.872	1.313	0.288	1.389	2.529	0.603	1.369	1.372	0.249	2.271	1.03	1.587	0.694	0.681	0.167	1.057	0.773873	No
C8G	1.028	0.955	1.361	1.307	1.293	0.94	0.707	1.694	1.122	1.348	0.896	0.924	0.763	0.912	1.113	1.704	1.1174	0.388433	No
CHI3L1	0.531	0.042	1.301	0.386	2.007	0.019	6.007	0.257	1.711	1.194	0	0.201	0.217	0.189	0.225	0.085	7.3364	0.207691	No
CDHR2	4.79	0.299	1.12	1.751	1.465	0.634	0.716	0.135	1.742	1.745	0.633	0.772	0.162	0.309	0.573	0.777	2.6777	0.13895	No
NAGLU	0.968	2.04	0.46	0.972	0.227	0.7	1.171	0.846	0	0.836	1.137	0.346	1.36	1.879	1.753	1.751	0.6662	0.216754	No
CILP	0.07	0.241	0.048	0.134	1.66	1.337	1.434	1.234	0.029	2.034	1.281	1.86	1.577	2.777	1.31	0.746	0.5164	0.0242091	No
CRHBP	1.165	1.279	1.669	1.292	1.178	1.18	1.322	1.192	1.474	1.337	0.401	0.529	0.621	0.521	1.513	0.774	1.8015	4.62E-04	No
CPA1	0	0	2.471	0.636	0.602	1.089	0.461	1.096	2.877	1.23	0	0	0	0.258	0	0.667	2.8276	0.103168	No
C3	1.209	0.973	1.374	1.328	1.16	1.392	0.58	1.206	1.319	1.089	0.998	1.041	1.09	1.173	0.827	1.315	1.0829	0.599532	No
CADM1	0.077	1.551	0.226	0.082	0.095	1.11	0.135	0.131	1.287	2.369	2.293	2.311	2.366	0.05	1.582	2.459	0.3831	0.1078	No
C8A	1.01	1.055	1.232	1.156	1.064	1.235	0.671	1.282	1.082	1.068	1.134	1.244	0.902	1.133	1.034	1.773	0.9021	0.381083	No
CSF1	1.055	1.14	0.675	1.453	0.993	0.929	0.628	0.661	1.518	1.377	0.8	1.554	1.444	1.72	0.885	1.262	0.8164	0.225782	No
CR2	0.585	5.341	0.233	2.207	0.37	0.761	0.209	1.716	0.503	1.256	0.284	0.656	0.813	1.621	0.784	0.389	1.7393	0.66959	No
CIT	0.448	0	0	0.118	1.586	2.554	1.637	2.227	0.385	0.258	1.951	0.145	0.451	0	0	0	1.3564	0.656866	No
CAMP	1.797	0.851	1.342	2.02	0.568	0.533	0.446	1.336	1.643	1.001	1.155	0.64	1.235	1.845	1.192	0.442	1.0635	0.884857	No
CAT	1.03	0.511	1.663	0.478	0.616	1.958	1.42	2.169	0.992	0.597	1.449	0.735	1.773	0.915	0.795	0.572	1.0996	0.907897	No
COLEC10	0.788	0.904	1.511	1.7	0.073	0.512	1.563	0	0.789	1.252	0.66	0.721	1.483	1.68	1.577	1.191	0.829	0.382086	No
AMY1B	1.579	1.658	0.852	0.785	0.698	0.88	0.83	0.607	1.132	0.276	0.924	2.429	1.673	1.046	1.084	1.476	0.6462	0.0620853	No
CAP1	0.491	0.71	1.11	0.451	0.979	0.632	1.559	1.522	1.058	0.192	1.361	1.297	2.766	0	1.726	0.51	0.5681	0.114798	No
CTSH	0.861	0.85	0	0	0.743	1.745	0.754	0	0	0.479	1.366	1.614	1.386	1.875	0.65	1.019	0.6867	0.112838	No
CSPG4	0.466	1.753	1.303	2.29	1.861	0.183	0.745	0.6	1.88	2.047	0.329	0.243	0.891	0.134	1.647	1.36	1.7109	0.167567	No
BST1	1.231	0.956	0.853	0.837	1.145	1.759	1.321	0.602	0.513	1.426	1.358	1.078	1.505	1.165	0.69	1.174	0.9162	0.504708	No
GUSB	1.459	0.682	0.791	2.105	0.924	1.434	0.706	0.948	0.858	0.521	0.959	1.213	0.884	1.743	1.948	0.682	0.8422	0.399127	No
CCL5	1.306	1.208	1.383	1.415	1.026	0.217	1.429	1.951	1.788	1.939	0.383	0.25	0.792	0.197	0.428	2.122	1.9648	0.0300934	No
CP	0.958	0.818	1.345	1.265	1.374	1.196	0.86	1.173	1.217	1.344	1.079	1.188	0.901	1.076	0.831	1.347	1.0791	0.456588	No
C8B	1.08	1.035	1.286	1.118	1.202	1.185	0.575	1.061	0.928	1.129	1.035	1.239	1.086	0.837	1.094	2.251	0.8432	0.341764	No
CHGA	1.739	0.109	1.967	3.321	0.824	0.364	0.504	1.877	1.395	1.099	1.167	0.781	0.575	0.791	0.234	1.768	1.4897	0.627595	No
B4GALT1	1.878	0.176	1.162	1.904	1.718	0.756	1.255	0.839	0.312	1	0.858	0.717	0.973	0.97	1.892	1.219	0.9956	0.635399	No
CTSC	1.326	0.968	0.581	1.011	0.883	0.945	1.461	2.936	0.923	1.325	0.865	0.959	0.916	0.772	0.739	1.183	1.3646	0.231251	No
CETP	2.319	1.043	0.492	1.065	0.439	0.489	0.458	0.131	0.941	0.454	1.169	1.045	3.879	0.521	2.627	0.589	0.478	0.0954234	No
SERPINA3	0.83	0.75	1.704	1.319	1.51	1.052	0.756	1.465	1.866	1.273	0.872	1.034	0.831	0.638	0.767	1.402	1.3555	0.0976001	No
BPIFB1	0.558	0.161	2.075	0.425	0.861	0.178	0.144	0	0.168	0.265	1.382	7.196	1.988	0.939	0.154	0	0.2304	0.0617176	No
CALM1	1.974	1.322	0.509	0.286	0.648	1.609	2.067	0.711	0.543	0.409	0.988	0.628	1.421	1.318	2.041	0.399	0.8899	0.576957	No
CPN2	1.579	1.074	0.908	1.208	0.851	1.093	0.769	0.891	1.118	0.972	1.008	1.534	1.083	1.18	1.198	1.469	0.8402	0.0883126	No
CRTAC1	0.672	1.124	0.681	2.021	0.713	0.436	0.559	0.95	1.042	0.826	1.224	1.514	1.256	2.012	1.291	1.971	0.5842	0.00658852	No
ADGRF5	0.975	1.724	1.029	1.123	1.212	1.723	1.207	0.399	0.42	0.475	1.03	1.469	1.24	1.03	1.507	0.919	0.8578	0.294383	No
CPB2	0.861	0.771	1.469	1.706	1.429	0.508	0.311	1.766	1.436	1.733	1.037	0.982	1.007	1.071	1.13	1.018	1.152	0.964706	No
COL12A1	0.727	0.931	1.147	1.241	1.003	0.951	1.069	1.41	0.954	1.371	0.787	1.505	0.646	0.761	1.39	2.053	0.9076	0.90349	No
COTL1	0.54	1.209	0.861	0.285	2.11	0.353	1.963	2.024	2.154	0.471	1.306	0.481	1.104	1.193	0.971	0.283	1.3454	0.654754	No
FLT4	0.996	1.252	1.258	0.878	1.417	0.93	0.737	0.892	0.994	1.081	1.32	1.396	0.476	1.576	0.869	1.969	0.8232	0.514845	No
RAB14	0.833	1.811	0.351	0.751	1.016	1.394	0.89	0.62	1.012	0.759	1.169	1.366	1.687	1.829	0.789	1.621	0.6692	0.0483071	No
C1QB	1.227	1.176	1.3	1.1	1.104	1.019	1.106	1.235	1.007	1.225	1.209	0.982	0.877	1.487	0.837	0.845	1.1062	0.151717	No
GLOD4	0	0	0	0	0	0	0	1.554	0	0	0	0	0	0	0	1.032	1.5058	0	No
LAMC1	0.09	0.145	0.786	0.101	1.135	0.253	3.742	0.264	0.93	1.522	1.422	2.738	1.035	0.785	0.158	1.884	0.6708	0.226656	No
PSAPL1	0.872	0	0.621	0.457	0	0.585	0	6.813	0.481	0.575	0.562	0.59	0	0	0	0.538	2.6384	0.513268	No
SERPINB12	0.298	0.593	0.112	0.054	0.772	0.078	3.063	11.445	0.598	0.237	0.088	0.068	0.199	0.104	0.055	0.154	15.494	0.0521063	No
NIF3L1	2.205	0.804	1.329	0	0	0	0.776	0	0.489	0.955	0	0	0	1.008	1.202	0.867	1.0656	0.895566	No
PTGDS	0.891	0.948	1.202	0.915	1.439	0.548	1.723	2.266	1.198	1.523	0.637	0.57	0.78	0.892	0.991	1.048	1.5437	0.0518553	No
MMRN1	1.232	0.938	1.234	1.225	1.044	0.607	1.51	1.056	2.381	1.728	0.992	0.441	0.623	0.522	0.682	1.355	1.6843	0.0175376	No
PODXL	0	1.053	0.979	0	1.255	0.682	1.372	0.923	1.337	0.936	0.915	1.052	0.775	0.815	1.83	0	0.9905	0.899826	No
SPP1	0.504	0.759	0.796	1.035	1.178	0.468	2.159	0.378	2.601	3.12	1.049	0.079	1.244	0.833	0.757	0.084	1.9275	0.0998247	No
S100A7	2.47	0.631	1.287	1.371	0.958	1.846	1.101	1.029	1.394	1.223	0.557	0.646	0.729	1.338	0.476	0.644	1.8191	0.00694168	No
PKP1	0.537	0.49	0.014	0	0.054	0.442	3.152	6.89	0.066	0.347	1.143	0.537	0.846	0.581	0.516	0.699	1.8498	0.292276	No
USP14	0.79	1.173	0.525	0.611	0.877	1.686	0.791	0.508	0.483	0.48	1.573	1.348	1.232	2.04	1.378	2.527	0.4708	9.70E-04	Down
WDR1	0.756	0.904	0.321	0.357	0.602	1.479	0.65	0.687	0.728	0.329	1.793	1.315	4.2	0.896	1.991	0.823	0.371	0.00410198	Down
TMEM132C	0	0	0.504	0.715	0	0	1.149	0.399	0.854	0.846	1.914	1.255	0.818	1.852	1.218	1.957	0.4956	0.00715865	Down
TIMP2	0.161	0.069	0	0.099	0.546	2.456	2.595	0.157	0.129	0.134	1.584	1.116	2.023	1.115	1.502	2.402	0.4343	0.0103435	Down
TTN	1.016	0.913	0.245	0.745	1.111	1.758	0.607	0.614	0.719	0.505	1.416	1.044	1.923	1.86	0.753	3.08	0.4903	0.0162355	Down
MYDGF	0	0.764	0	0	0.916	0	0.351	0	1.247	1.083	0	0	2.263	0	0	0	0.3854	0	Down
MANBA	0.807	0.768	0.306	0.355	1.168	1.837	1.001	0.133	0.397	0.576	1.299	2.045	1.236	2.4	1.799	1.696	0.4209	0.00542156	Down
DMKN	0.776	1.142	0.075	0.139	0.323	1.907	0.97	0.112	0.102	0.235	2.15	2.785	2.138	1.35	1.406	2.313	0.2857	7.77E-04	Down
CA6	0.518	1.094	0	0.496	0.449	0.616	0.269	0	0	0	1.459	1.694	1.94	0.587	2.409	1.925	0.3437	0.00302516	Down
F13A1	0.966	1.428	0.245	1.149	0.542	1.173	0.784	0.521	0.432	0.459	1.574	1.33	2.907	1.101	1.495	1.817	0.4518	0.00377014	Down
MYOC	0.843	1.608	0.16	0.581	0.628	1.463	0.619	0.354	0.117	0.375	0.778	2.053	2.096	2.164	1.76	2.527	0.3558	0.00476027	Down
LAMB2	1.072	1.26	0.519	0.515	0.834	1.264	0.988	0.378	0.428	0.543	1.485	1.582	1.948	1.977	1.303	1.755	0.4657	1.77E-04	Down
HSPA4	1.429	1.427	0	0.202	0.373	0.506	0.296	0	0.445	0.546	0.68	1.281	1.934	1.596	2.714	2.234	0.3753	0.0059885	Down
IGHV3-53	0	0	1.472	0	0	0	0	0.238	0	0.246	0	0	0	0	2.281	0	0.2858	0	Down
ITGB3	1.245	1.28	0.172	0.118	0.67	0.952	0.486	0.571	0.435	1.196	0.721	1.23	3.549	1.007	3.241	0.739	0.4076	0.0399696	Down
KRT81	0	0.156	0	0	0	0	0	0	0	0	0	0.186	0	0	2.662	0	0.1096	0	Down
PECAM1	0.065	0.999	0.039	0.163	0.703	0.448	0.771	0.094	0.23	0	0.858	4.957	0.651	6.144	0.79	0.46	0.1689	0.0125101	Down
PI16	0.828	1.218	0.308	0.704	0.493	0.814	1.051	0.33	0.388	1.293	1.321	2.702	1.067	1.824	2.031	1.366	0.4322	0.00226612	Down
PON3	1.19	1.154	0.673	0.545	0.643	0.468	0.178	0.736	0.786	0.555	2.384	1.582	2.198	2.306	1.438	1.366	0.3687	4.14E-04	Down
ATIC	0	0	0.185	0.452	0.654	1.326	0.586	0.647	0.307	0.876	1.874	1.786	2.14	2.284	1.701	1.049	0.3484	9.32E-04	Down
APOA2	0.935	1.143	0.648	0.867	0.712	1.164	0.709	0.641	0.448	0.727	1.616	1.658	1.788	1.832	1.234	1.952	0.4758	3.63E-05	Down
ACE	0.287	0.512	0.391	0.561	0.505	0.827	1.989	0.724	0.71	0.869	1.274	1.745	1.487	1.274	2.743	1.398	0.446	0.00175913	Down
CALD1	1.741	1.156	0.285	0.413	0.104	1.331	0.709	0.341	0.646	0.314	1.383	1.703	2.061	1.718	1.899	2.108	0.3885	0.00128999	Down
PTPRJ	1.028	1.149	0.354	0.44	0.119	1.539	1.767	0.439	0.285	0.329	1.589	1.302	1.765	1.724	1.503	2.173	0.4445	0.00276062	Down
EIF5A	0.523	1.389	0.235	0.199	0.412	2.422	1.46	0.299	0.413	0.328	2.057	1.38	2.526	1.507	1.11	1.225	0.47	0.0113193	Down
ACTR2	0.152	0.151	0.648	0.415	0.779	0	0.314	0.317	0.75	0	2.025	0	3.611	0	2.85	0	0.1558	7.73E-04	Down
YWHAB	1.606	0.886	0.7	0.506	0.875	0.671	0.811	0.557	0.816	0.645	1.564	1.572	2.215	1.74	1.484	1.222	0.4944	1.70E-04	Down
LMNA	1.835	1.509	0.189	0.541	1.213	0.971	0.876	0.199	0.351	0.273	1.369	1.163	2.815	1.75	1.247	1.467	0.4866	0.0068404	Down
APOC4-APOC2	1.025	0.49	0.615	1.304	0.822	0.843	0.415	1.328	0.721	0.653	1.624	1.178	1.895	3.494	1.057	0.885	0.4865	0.00869233	Down
LEPR	0.626	0.724	0	0	0.582	0	1.088	0	0	0.584	0	0	0	0	2.229	0	0.3234	0	Down
ACTR3	1.756	1.411	0	0	0.935	0.292	0.171	0.176	0.219	0.125	1.944	1.604	2.848	0.748	1.896	1.549	0.3602	0.00890671	Down
COL6A2	1.299	1.248	0.115	0.524	0.03	1.002	1.956	0.138	0.318	1.178	2.014	0.822	1.45	1.85	1.455	1.841	0.4967	0.0204171	Down
CNTN3	0.445	0.509	0.536	0.924	0.482	1.594	1.774	0.703	0.514	0.274	0.738	0.727	2.869	0.823	1.91	2.885	0.4675	0.0351347	Down
COMP	1.039	0.832	0.269	0.711	0.622	0.649	0.54	0.552	0.557	1.127	2.038	1.912	1.748	2.412	1.549	1.543	0.3695	3.22E-05	Down
CORO1C	1.102	1.403	0.214	0.544	0.783	0.884	0.628	0.554	0.487	0.629	1.785	1.595	1.41	2.207	1.458	2.384	0.4001	5.03E-04	Down
MAN1C1	1.401	1.182	0.216	0.452	1.166	1.3	0.719	0.202	0.356	0.495	1.475	1.65	1.935	1.426	1.351	2.7	0.4264	0.00150753	Down
FBLN7	0.054	1.448	0.302	0.31	0.775	1.616	1.193	0.363	0.228	0.34	1.448	2.222	2.056	1.638	1.129	2.891	0.3494	0.0066151	Down
KRTAP11-1	0	0	0.383	0	0.725	0	0.871	0.394	1.343	0	0	0	0	0	2.4	0	0.3097	0	Down
IGKV1-33	1.524	0.976	0.58	0.416	0	1.087	0.735	0.343	0.445	0.476	1.281	1.715	1.808	1.731	1.69	2.019	0.4283	3.26E-04	Down
GDI2	0.842	0.681	1.101	0.78	1.101	0.126	1.582	0.532	0.366	0.701	0.735	1.567	1.623	2.833	0.857	2.621	0.4579	0.0277526	Down
EEF2	1.282	0.717	0.473	0.535	1.004	0.547	0.667	1.493	0.411	0.563	1.441	1.958	1.997	1.344	1.573	2.204	0.4388	3.24E-04	Down
ANXA11	0	0	0	0	0.146	0.641	1.002	2.167	0.692	0	0	0	2.013	0	0	0	0.4618	0	Down
CACNA2D1	0.681	0.674	0.204	1.482	0.771	1.638	0.67	0.315	0.552	1.191	2.358	1.799	1.58	1.486	1.166	1.432	0.4996	0.00926049	Down
ANGPTL3	0.671	1.367	0.496	1.842	0.565	0.973	0.826	0.334	0.44	0.386	1.286	1.379	1.402	2.411	2.273	1.156	0.4784	0.00455279	Down
