# Supplementary material for: Verification of the predictive value of EV-associated biomarkers MMP9 and CEACAM1 in rehabilitation of ischemic stroke
Source: Extracell Vesicles Circ Nucl Acids. 2026 Apr 13;7(2):496–513. doi: 10.20517/evcna.2025.122 (PMC13174194; doi:10.20517/evcna.2025.122)
Supplement: Supplementary file 1 [file evcna-7-2-496-SupplementaryMaterials.zip › evcna60122-SupplementaryMaterials/Supplementary Table 3.xlsx]

## Sheet: Filter2.2.Merge.SCT.CCA.Integra
p_val	avg_log2FC	pct.1	pct.2	p_val_adj	cluster	gene
9.37007803052655e-83	-6.77325	0.158	0.325	1.7147242795863586e-80	0	CD36
4.208537400062726e-112	9.485749357393974	0.586	0.061	7.701623442114788e-110	1	ITGB2
1.4604742894939238e-89	10.697557414683528	0.546	0.049	2.6726679497738807e-87	1	NT5E
5.425832818639101e-55	9.686961832369326	0.394	0.046	9.929274058109555e-53	1	ESAM
2.3386763345258514e-23	7.68686	0.346	0.056	4.279777692182308e-21	1	ANXA1
1.9659046607146497e-152	9.677831334693462	0.885	0.211	3.597605529107809e-150	2	CD36
2.274924326894503e-68	8.04165	0.694	0.155	4.16311151821694e-66	2	ITGA1
1.848940323105787e-43	-2.01189	0.5	0.099	3.38356079128359e-41	2	CLDN1
7.322034889816303e-43	2.339609487697512	0.536	0.074	1.3399323848363834e-40	2	GSN
1.5106537601596803e-39	-6.83839	0.418	0.065	2.764496381092215e-37	2	PCDH1
1.5849312251296102e-35	1.1230739208211649	0.539	0.084	2.9004241419871866e-33	2	CLDN4
3.600859852038162e-33	1.2716971591892623	0.527	0.094	6.589573529229837e-31	2	SIGLEC5
3.375745634781081e-32	2.2176222186026786	0.479	0.068	6.177614511649379e-30	2	DSC3
2.696001012727491e-31	-4.26727	0.467	0.098	4.9336818532913084e-29	2	HEPACAM
1.6224874588188872e-24	-0.13538	0.43	0.093	2.9691520496385637e-22	2	ICAM2
2.6302692236208944e-24	-4.76024	0.373	0.082	4.813392679226237e-22	2	SIGLEC10
2.964877792814027e-22	1.2373215701763742	0.394	0.094	5.42572636084967e-20	2	TICAM2
6.591098173727435e-19	-6.42645	0.309	0.134	1.2061709657921205e-16	2	PCDHA1
8.38092567819437e-19	-0.23838	0.324	0.083	1.5337093991095697e-16	2	TMEM204
1.2422902463951526e-14	-2.02038	0.43	0.139	2.273391150903129e-12	2	PLAUR
1.3184988045693968e-11	1.2593471650535122	0.379	0.071	2.412852812361996e-9	2	HLA.A
1.0685875777001717e-9	-8.46095	0.309	0.051	1.955515267191314e-7	2	DSG4
2.1449516852756957e-4	1.2007082432532368	0.355	0.092	0.0392526	2	NES
0.00412725	-8.39036	0.327	0.104	0.7552871768023472	2	CLDN10
2.498047674820339e-139	10.683464994641634	0.978	0.051	4.57142724492122e-137	3	CDH13
5.742855396016621e-52	4.812877356688554	0.581	0.1	1.0509425374710416e-49	3	HEPACAM
1.124703732403891e-49	0.550843	0.52	0.062	2.0582078302991206e-47	3	CXCR4
3.2234380290640234e-47	0.6333018838589286	0.546	0.095	5.898891593187162e-45	3	EFNB2
2.2782867913976303e-39	1.731392354813428	0.528	0.08	4.169264828257663e-37	3	CDON
3.838777009904873e-38	0.41725770031907317	0.541	0.103	7.024961928125917e-36	3	BOC
4.101558459670051e-36	-5.65598	0.384	0.04	7.505851981196193e-34	3	CEACAM8
1.3784363435794208e-35	-4.15201	0.45	0.029	2.52253850875034e-33	3	ITGA3
9.380466498824653e-35	-4.52444	0.463	0.102	1.7166253692849115e-32	3	VCAM1
2.3456025047964874e-31	-6.82832	0.306	0.094	4.292452583777572e-29	3	CDH1
5.280329109392811e-30	0.7082906301967125	0.445	0.063	9.663002270188845e-28	3	PCDH15
4.6581001684213777e-29	1.6757536394031094	0.397	0.062	8.524323308211121e-27	3	NGFR
1.2088521861878747e-26	0.8378337044164814	0.332	0.067	2.2121995007238107e-24	3	PCDH17
2.991483728621955e-26	-6.97885	0.371	0.068	5.474415223378177e-24	3	AMIGO2
7.129402860181565e-26	-2.66299	0.476	0.119	1.3046807234132264e-23	3	PLXNB1
4.380017142884924e-25	-5.99683	0.38	0.089	8.01543137147941e-23	3	ITGAX
6.0417526954279914e-24	-5.61288	0.358	0.244	1.1056407432633224e-21	3	CD36
8.396444907675562e-22	-2.64065	0.419	0.09	1.5365494181046278e-19	3	CCR6
1.5548246582674355e-16	-1.6974	0.424	0.175	2.845329124629407e-14	3	ITGA1
1.684406472106859e-41	12.03622492707429	0.461	0.031	3.0824638439555523e-39	4	PECAM1
5.065869917905544e-34	11.292374683463036	0.461	0.076	9.270541949767145e-32	4	ITGB3
4.565257751035346e-28	10.936654951366092	0.518	0.041	8.354421684394683e-26	4	ITGB1
5.22923338802726e-20	2.3096330071355906	0.329	0.065	9.569497100089886e-18	4	MMP9
1.3814534742928841e-37	7.305898564064839	0.507	0.104	2.528059857955978e-35	5	IL6
2.7084223079793342e-34	8.584663063096443	0.403	0.066	4.956412823602182e-32	5	L1CAM
1.0807417791928073e-32	7.236969281246395	0.355	0.046	1.977757455922837e-30	5	CLDN6
1.6133911033247784e-24	8.905034976538913	0.36	0.059	2.9525057190843444e-22	5	ITGB4
1.632449863054233e-129	10.608384865562066	0.99	0.079	2.9873832493892462e-127	6	MUC1
8.205972428906737e-73	-7.56177	0.712	0.067	1.5016929544899328e-70	6	CLDN12
2.3815753310069007e-72	-0.966091	0.745	0.058	4.3582828557426283e-70	6	CAV1
5.6428349081884855e-70	-5.51884	0.692	0.062	1.0326387881984929e-67	6	CLDN8
6.909514222557367e-68	-0.203061	0.755	0.098	1.2644411027279982e-65	6	CLDN1
4.2193177078769985e-65	-5.84955	0.702	0.076	7.721351405414907e-63	6	JAM3
1.7576944920735823e-63	0.676285	0.688	0.061	3.216580920494656e-61	6	LAMP1
5.624903476239827e-56	-7.97916	0.418	0.066	1.0293573361518883e-53	6	L1CAM
8.94020994659631e-56	-1.3386	0.774	0.164	1.636058420227125e-53	6	ITGA1
7.733115010055155e-55	-3.7164	0.606	0.068	1.4151600468400934e-52	6	CEACAM5
1.6537157908428877e-54	-6.88956	0.572	0.031	3.0262998972424844e-52	6	TIM3
4.907943823560897e-54	-5.34675	0.519	0.069	8.981537197116442e-52	6	PDCD1
4.544452749194565e-53	-0.150828	0.62	0.034	8.316348531026054e-51	6	AXL
2.004575109267429e-52	-7.75609	0.332	0.073	3.668372449959395e-50	6	ITGA5
5.576370022885447e-51	-8.07985	0.611	0.083	1.0204757141880368e-48	6	SELL
9.868818226244003e-50	-8.17304	0.524	0.081	1.8059937354026526e-47	6	CLDN11
1.0680360620191924e-45	-5.44644	0.524	0.058	1.954505993495122e-43	6	CADM3
5.852100710431046e-45	-7.03386	0.538	0.085	1.0709344300088814e-42	6	NECTIN2
3.2908715004323496e-44	-7.26712	0.385	0.053	6.022294845791199e-42	6	LGALS9
6.692394846194347e-43	-5.91836	0.654	0.104	1.2247082568535654e-40	6	PDPN
9.755827993473075e-43	-5.49133	0.582	0.063	1.7853165228055729e-40	6	PTPRJ
1.8021630436508753e-42	-7.6405	0.351	0.039	3.297958369881102e-40	6	CEACAM6
1.9744953036802416e-42	-6.86885	0.471	0.053	3.613326405734842e-40	6	PCDH19
3.656744952438643e-41	-7.02758	0.471	0.068	6.691843262962716e-39	6	CD151
1.63782508767406e-39	-7.96178	0.543	0.091	2.9972199104435297e-37	6	NES
1.843784725938368e-39	-6.71855	0.553	0.083	3.3741260484672137e-37	6	ITGA9
2.1224630327723886e-39	-7.30661	0.562	0.051	3.884107349973471e-37	6	TPBG
3.824187806613149e-39	-5.30495	0.635	0.081	6.998263686102063e-37	6	ITGAX
5.5419947930081416e-37	-6.10838	0.663	0.136	1.01418504712049e-34	6	PLAUR
2.819365964052871e-35	-7.06256	0.486	0.055	5.159439714216754e-33	6	TIMP2
1.6711941415471744e-34	-6.5071	0.558	0.103	3.058285279031329e-32	6	HEPACAM
8.636018905656473e-31	-7.21997	0.442	0.118	1.5803914597351346e-28	6	MUC4
3.383769364555845e-25	1.1842995781925305	0.495	0.047	6.192297937137196e-23	6	CLEC1B
2.857565655831763e-24	1.4869612426684853	0.548	0.094	5.229345150172126e-22	6	CLDN4
2.8013315123841427e-22	-8.84889	0.365	0.11	5.126436667662981e-20	6	IL6
3.5344902233546177e-22	-8.06232	0.356	0.078	6.46811710873895e-20	6	LAMP2
2.7392477005298716e-19	0.17319794727576188	0.49	0.098	5.012823291969665e-17	6	ICAM2
4.2186589254669015e-18	-4.22825	0.63	0.235	7.72014583360443e-16	6	CD36
2.0332778052927176e-17	-1.87072	0.413	0.122	3.720898383685673e-15	6	PLXNB1
8.637102581091619e-15	-8.06122	0.365	0.086	1.5805897723397663e-12	6	F11R
2.8598005446393903e-13	-6.3478	0.38	0.135	5.2334349966900845e-11	6	PCDHA1
6.445398303535468e-13	-7.09329	0.361	0.071	1.1795078895469907e-10	6	CEACAM3
4.652283960947194e-50	12.04488126332478	0.625	0.1	8.513679648533365e-48	7	CLDN10
1.411748468821351e-25	2.1615255065505625	0.31	0.029	2.5834996979430722e-23	7	TENM1
4.490197039219211e-22	7.983101899094318	0.37	0.059	8.217060581771156e-20	7	ITGAL
9.913346051621331e-9	8.575786191636169	0.375	0.065	1.8141423274467036e-6	7	ABCG2
8.220340245783285e-47	10.541750032031267	0.531	0.035	1.504322264978341e-44	8	CADM4
1.9664464504912531e-28	9.138512654694436	0.619	0.05	3.5985970043989934e-26	8	CDH4
7.904578720805728e-29	7.711500712319026	0.478	0.085	1.4465379059074482e-26	9	ITGAM
9.399766921155784e-21	6.603053381804736	0.344	0.075	1.7201573465715084e-18	9	ITGA5
3.078601205089606e-97	10.979000424458867	0.987	0.027	5.633840205313979e-95	10	TENM2
8.413591413044457e-66	1.296049779841936	0.832	0.061	1.5396872285871355e-63	10	PTPRJ
1.0657997515562893e-63	-4.05161	0.787	0.033	1.9504135453480094e-61	10	PCDHGC3
2.4387346051730068e-61	-1.1806	0.826	0.08	4.4628843274666024e-59	10	ITGA9
1.0894373192926646e-60	-6.96533	0.813	0.034	1.9936702943055762e-58	10	DSG2
4.8223069683774447e-60	-3.29324	0.813	0.055	8.824821752130723e-58	10	CD24
7.544111173588393e-58	5.232488542578713	0.794	0.058	1.380572344766676e-55	10	PCDH17
1.1839759529851768e-57	3.2677327595018317	0.774	0.038	2.1666759939628734e-55	10	AMIGO1
9.324191703132219e-57	-3.91288	0.819	0.11	1.7063270816731962e-54	10	MUC4
1.499391928004408e-56	-2.51758	0.813	0.092	2.7438872282480667e-54	10	TICAM2
1.4004236311921742e-54	-8.04566	0.671	0.047	2.5627752450816788e-52	10	CD22
1.5942472757992216e-54	0.2301509362144767	0.819	0.097	2.9174725147125757e-52	10	ITGB7
1.5486604501210976e-51	-7.38437	0.477	0.053	2.8340486237216086e-49	10	CLMP
1.6339373106021588e-51	2.361751587662238	0.716	0.045	2.9901052784019505e-49	10	CDHR5
8.49545003850339e-50	1.3032833901623917	0.781	0.098	1.5546673570461203e-47	10	VCAM1
1.0671287993815918e-48	-8.12339	0.8	0.091	1.952845702868313e-46	10	CLEC2A
1.9697655645948525e-46	-8.81267	0.445	0.081	3.60467098320858e-44	10	ITGB3
4.9777971883548965e-45	-6.8278	0.748	0.108	9.10936885468946e-43	10	CEACAM7
2.8073666372339185e-42	0.7733342305650268	0.626	0.131	5.137480946138071e-40	10	PCDHA1
2.4344865290668346e-41	-2.5379	0.71	0.117	4.455110348192308e-39	10	PLXNB1
3.5532044791646464e-36	-0.983353	0.658	0.141	6.502364196871303e-34	10	PLAUR
3.0074854953409517e-34	-6.50077	0.529	0.048	5.503698456473942e-32	10	CDH17
3.5738918023763765e-33	-5.22295	0.613	0.086	6.540221998348769e-31	10	GSN
5.1838204277249e-31	-3.6228	0.561	0.042	9.486391382736566e-29	10	ITGAVB3
2.2602609744481762e-30	-6.29638	0.671	0.044	4.136277583240162e-28	10	TENM4
6.688723498911737e-26	-4.06113	0.413	0.179	1.224036400300848e-23	10	ITGA1
1.5350583799847408e-22	-6.40581	0.542	0.046	2.8091568353720755e-20	10	CD20
2.0065156856130475e-22	1.1522466140450867	0.535	0.054	3.671923704671877e-20	10	CEACAM1
3.22552148020822e-22	-8.43467	0.31	0.09	5.902704308781043e-20	10	F11R
4.1168814327739596e-22	-6.51113	0.465	0.083	7.533893021976345e-20	10	CDCP1
4.660075507927906e-22	-4.73784	0.497	0.098	8.527938179508068e-20	10	ITGB6
5.296818539826741e-22	-1.22566	0.561	0.062	9.693177927882936e-20	10	LYN
1.0460549512886214e-20	-7.86383	0.51	0.118	1.9142805608581773e-18	10	MICB
8.398841423517857e-20	4.055447175194277	0.574	0.032	1.5369879805037678e-17	10	ICAM4
1.1285566901707706e-17	-0.523285	0.529	0.057	2.06525874301251e-15	10	Thy1
2.7732046738956253e-16	-7.21775	0.426	0.108	5.074964553228994e-14	10	CLDN10
1.5527271926976004e-15	-7.89819	0.51	0.068	2.841490762636609e-13	10	CXCR4
2.8940933751951356e-15	-6.68723	0.368	0.091	5.296190876607098e-13	10	JAM3
4.104365917338916e-14	-8.42211	0.503	0.083	7.510989628730216e-12	10	NECTIN1
1.0855099913867066e-13	0.35143890460075156	0.529	0.067	1.986483284237673e-11	10	AMIGO2
2.7463077586769096e-13	-2.06667	0.555	0.097	5.025743198378745e-11	10	ITGAVB5
1.522595790129848e-12	-2.87989	0.413	0.034	2.786350295937622e-10	10	MADCAM1
2.2589365626098026e-10	-6.66433	0.516	0.083	4.133853909575939e-8	10	CDH3
4.659862001080606e-10	-3.00936	0.632	0.238	8.527547461977509e-8	10	CD36
1.4107512771358616e-7	-6.38466	0.458	0.064	2.5816748371586267e-5	10	MUC16
1.9237723922377832e-62	10.755744886509873	0.788	0.108	3.5205034777951436e-60	11	CEACAM7
1.1292563791565497e-18	7.531772105392236	0.384	0.079	2.066539173856486e-16	11	CEACAM5
7.687685215679149e-47	7.896199896158296	0.541	0.042	1.4068463944692843e-44	12	MCAM
3.234656534987601e-16	9.132583632421964	0.459	0.062	5.91942145902731e-14	12	ITGA2
2.9539549667766473e-43	9.139380682538587	0.673	0.057	5.405737589201264e-41	13	CD9
7.980868364770581e-22	3.4926292840194355	0.313	0.069	1.4604989107530165e-19	13	NGFR
1.4177812662915196e-40	9.871490091675529	0.613	0.052	2.594539717313481e-38	14	CD22
2.0076865850525686e-29	8.681204703630705	0.468	0.031	3.6740664506462005e-27	14	FOLH1
1.915499720031314e-72	10.425273399106523	0.974	0.048	3.5053644876573046e-70	15	NECTIN4
9.17697674513403e-16	5.321085344167452	0.362	0.051	1.6793867443595272e-13	15	AMIGO1
1.6879821190062082e-14	1.416908126889453	0.414	0.114	3.089007277781361e-12	15	BOC
2.8483591189727527e-13	-7.55786	0.345	0.049	5.212497187720137e-11	15	DSG2
3.780271667521563e-12	1.9934741682286914	0.371	0.092	6.91789715156446e-10	15	CDON
9.308301553427673e-12	1.7778573510417282	0.371	0.105	1.7034191842772643e-9	15	CLDN4
1.423975732288923e-9	1.9902425153935583	0.31	0.052	2.605875590088729e-7	15	DSG3
1.8863913204870765e-6	-1.54061	0.31	0.076	3.45209611649135e-4	15	CEACAM3
1.0264743158296053e-70	14.257040252543487	0.982	0.035	1.8784479979681777e-68	16	DSC1
3.231632296240179e-45	3.2663534461472885	0.721	0.062	5.9138871021195276e-43	16	LYN
3.3349686595682795e-42	3.6310479785233216	0.757	0.076	6.102992647009952e-40	16	CDH5
5.201789488147888e-41	-3.88185	0.721	0.061	9.519274763310634e-39	16	CDH2
5.033875703647178e-40	1.0813135912147906	0.721	0.082	9.211992537674336e-38	16	NECTIN1
1.001703035999828e-33	1.2788353606091443	0.712	0.084	1.8331165558796853e-31	16	CD274
2.4188754964016565e-29	-0.671228	0.459	0.055	4.4265421584150314e-27	16	ITGA2b
1.0675118636484662e-15	-5.47645	0.423	0.245	1.9535467104766933e-13	16	CD36
1.2286227539000693e-45	11.926689062717152	0.709	0.044	2.2483796396371266e-43	17	ERBB2
4.587106804974961e-19	2.7219093624302726	0.336	0.036	8.394405453104179e-17	17	CD44
1.1208529017507229e-15	8.944690858462334	0.345	0.08	2.0511608102038228e-13	17	PCDH1
6.421390096308327e-11	0.803934	0.345	0.125	1.1751143876244238e-8	17	MICB
1.6609643289539541e-10	1.7662769265847365	0.327	0.112	3.039564721985736e-8	17	ITGB7
4.610864039637728e-46	15.442908949555575	0.8	0.022	8.437881192537042e-44	18	DSG1
1.5931439949715934e-39	13.298657457413569	0.71	0.043	2.915453510798016e-37	18	DSG2
