# Supplementary material for: Verification of the predictive value of EV-associated biomarkers MMP9 and CEACAM1 in rehabilitation of ischemic stroke
Source: Extracell Vesicles Circ Nucl Acids. 2026 Apr 13;7(2):496–513. doi: 10.20517/evcna.2025.122 (PMC13174194; doi:10.20517/evcna.2025.122)
Supplement: Supplementary file 1 [file evcna-7-2-496-SupplementaryMaterials.zip › evcna60122-SupplementaryMaterials/Supplementary Table 4.xlsx]

## Sheet: ELISA validation
Group（1=little recovery(LE)，0=obvious recovery(OE)，HC=Healthy control）	Age	SBP	DBP	WBC	P-LCR	MonocyteRatio	MonocyteCount	hematocrit	RBC	RDW-CV	RDW-SD	LymphocyteRatio	LymphocyteCount	MCV	MCH	MCHC	MPV	BSAO_Ratio	BSAO_Count	EO_Ratio	EO_Count	HGB	PCT	PLT	PDW	NRBC_Count	NRBC_Ratio	NEUT_Count	NEUT_Ratio	Na	K	Urine_WBC	Urine_WBC_HPF	Urine_EC	Urine_RBC	Urine_RBC_HPF	Numberof Crystals	SG	UrineProtein	Urine_LEC	Urine_LEC_HPF	Urine_bacteria	Urine_small round epithelial cell	Viscose silk	TP	ALB	GLB	A/G	TBIL
LE	72	121	60	7.09	0.322	0.039	0.28	0.431	5.13	38.3	0.125	0.245	1.74	84	28.7	341	10.8	0.004	0.03	0.045	0.32	147	0.16	148	0.128	0	0	0.667	4.72	134.9	3.83	90	16.2	21.1	312.2	56.2	0.5	1.025	6.5	8.7	1.6	16290.8	7.9	13.75	69.9	42.2	27.7	1.52	12.9
LE	64	132	68	11.63	0.314	0.087	1.01	0.285	3.16	60.1	0.184	0.212	2.46	90.2	29.7	323	10.9	0.003	0.03	0.018	0.21	94	0.3	272	0.119	0	0	0.68	7.92	136	4.48	191	34.4	12.4	139.1	25	0.2	1.016	6	0.7	0.1	13911.3	0	0	64.2	34.7	29.5	1.18	9.3
LE	59	121	74	9.78	0.016	0.043	0.42	0.396	4.27	40.9	0.119	0.226	2.21	92.7	31.9	343	8.9	0.006	0.06	0.039	0.38	136	0.28	309	0.088	0	0	0.686	6.71	138	4.33	2	0.4	5.5	4.5	0.8	0	1.01	6	0.3	0.1	5.9	0.1	0.75	68.7	47	21.7	2.17	15.3
LE	71	156	76	16.25	0.198	0.05	0.81	0.361	4.09	38.9	0.12	0.075	1.22	88.3	30.8	349	9.5	0.004	0.07	0.015	0.25	126	0.62	659	0.1	0	0	0.856	13.9	137	4.34	4	0.7	18	36.6	6.6	0	1.024	5.5	1.7	0.3	25.2	1.7	0	65.4	33.3	32.1	1.04	17.6
LE	70	130	75	7.77	0.186	0.063	0.49	0.376	3.7	50.1	0.133	0.193	1.5	101.6	32.4	219	9.3	0.006	0.05	0.028	0.22	120	0.42	454	0.099	0	0	0.71	5.51	139.4	4.05	5	0.9	10.7	7	1.3	0.1	1.027	7	6.4	1.2	51.2	5.1	0	68.3	39.4	28.9	1.36	6.9
LE	46	99	72	5.69	0.019	0.046	0.26	0.35	3.52	47.5	0.145	0.095	0.54	92.3	30.7	332	9.3	0.009	0.05	0.1	0.57	108	0.18	195	0.09	0	0	0.75	4.27	134	4.7	2	0.4	6.3	1.8	0.3	0.1	1.006	7	2.6	0.5	7.8	2.1	0	68.1	38.3	29.8	1.29	8.5
LE	70	140	77	8.05	0.293	0.052	0.42	0.353	4.06	39.8	0.125	0.17	1.37	86.9	30.5	351	10.5	0.004	0.03	0.047	0.38	124	0.21	202	0.0126	0	0	0.727	5.85	140	4.2	2	0.4	16.5	14.9	2.7	0	1.006	6.5	1.4	0.3	2	1.4	0	4.4	37.3	26.3	1.42	4.4
LE	68	179	85	15.09	0.024	0.076	1.15	0.27	2.9	50.2	0.159	0.235	3.55	93.1	31	333	10.1	0.005	0.07	0.049	0.74	90	0.38	380	0.103	0.1	0.01	0.635	9.58	119	5.3	87	15.8	14.03	79.6	14.08	8.27	1.015	9	5.06	0.9	4149.4	4	3.3	65.5	30.3	35.5	0.86	4.7
LE	70	90	61	5.17	0.441	0.046	0.24	0.323	3.55	48.5	0.144	0.311	1.61	91	29.3	322	12.3	0.008	0.04	0.101	0.52	104	0.22	179	0.155	0.2	0.01	0.534	2.76	142.8	3.49	469	84.4	21.2	21	3.8	0.6	1.02	6	0.6	0.1	19759.4	0	0	60.9	36.7	24.2	1.52	5.3
LE	81	120	68	10.03	0.024	0.068	0.68	0.349	4.12	42.5	0.138	0.147	1.47	84.7	27.4	324	9.9	0.002	0.02	0.038	0.38	113	0.37	377	0.11	0	0	0.745	7.48	137.8	4.8	15	2.7	16.4	150	27	0	1.019	5.5	2	0.4	27.5	2	0	64.2	33.7	30.5	1.1	11.2
LE	63	101	60	6.13	0.208	0.067	0.41	0.37	3.95	44.9	0.129	0.341	2.09	93.7	30.4	324	9.6	0.011	0.07	0.046	0.28	120	0.34	351	0.1	0	0	0.535	3.28	135.4	4.46	5	0.9	11.3	16.5	3	24.5	1.012	6.5	1.3	0.2	14.2	0.6	13.62	78.7	34.4	44.3	0.78	8.6
LE	85	99	65	9.06	0.022	0.073	0.66	0.318	3.18	53.3	0.148	0.201	1.82	100	34	340	9.8	0.009	0.08	0.026	0.24	108	0.26	269	0.098	0	0	0.691	6.26	137	4.6	7	1.3	18.5	6.4	1.2	0.4	1.02	6.5	4.9	0.9	92.2	2.6	0.13	70.7	33.7	37	1.31	8.1
LE	74	126	78	8.84	0.362	0.052	0.46	0.396	5.37	43.1	0.167	0.154	1.36	73.7	22.2	301	11.2	0.005	0.04	0.017	0.15	119	0.38	341	0.135	0	0	0.772	6.82	140.1	4.74	198	35.64	14	1067.4	192.1	202	1.018	6	2	0.4	10036.7	0.1	44.76	71.4	36.6	34.8	1.05	7.7
LE	52	123	84	7.13	0.157	0.073	0.52	0.43	5.06	35.6	0.117	0.356	2.54	85	28.1	330	8.9	0.008	0.06	0.011	0.08	142	0.36	404	0.091	0	0	0.552	3.94	135.2	4.07	2	0.36	6.5	2.5	0.5	0	1.023	5.5	1.1	0.2	2.2	0.5	0.13	81.5	49.2	32.3	1.52	9.7
LE	75	148	75	7.97	0.329	0.058	0.46	0.374	3.93	41.8	0.12	0.141	1.12	95.2	31.8	334	10.9	0.013	0.1	0.049	0.39	125	0.37	341	0.134	0	0	0.739	5.89	137.7	4.11	144	25.92	14.3	14.4	2.6	0	1.019	5.5	17	3.1	28.7	13.2	0.54	68.4	34.9	33.5	1.04	9.4
LE	73	140	67	12.56	0.164	0.056	0.7	0.296	3.13	51.3	0.15	0.107	1.34	94.6	30.4	321	9.1	0.005	0.06	0.016	0.2	95	0.52	570	0.089	0	0	0.816	10.25	133	4.14	1	1.62	13	3.5	7.2	8.27	1.019	7	4.7	0.8	4149.4	3.1	0.67	60.9	30.8	30.1	1.02	2
LE	48	133	75	7.86	0.326	0.061	0.48	0.28	2.81	49.5	0.137	0.094	0.74	99.6	31.7	318	11	0.006	0.05	0.028	0.22	89	0.27	242	0.125	0	0	0.811	6.37	139.5	4.07	6	1.08	14.2	137.1	24.7	0	1.013	7	0.8	0.1	528.8	4	3.3	51	31.9	19.1	1.67	7.9
LE	83	135	95	12.66	0.015	0.085	1.08	0.417	4.39	45.8	0.132	0.073	0.93	95	32.6	343	8.7	0.002	0.02	0.002	0.03	143	0.2	231	0.085	0	0	0.838	10.6	133	4.55	152	27.36	8.3	111.2	20	0	1.02	5	7.8	1.4	16967.3	5.9	0.27	54.9	32	22.9	1.4	11
LE	74	145	84	5.8	0.24	0.078	0.45	0.387	3.96	42	0.117	0.26	1.51	97.7	32.1	328	9.9	0.003	0.02	0.048	0.28	127	0.23	227	0.105	0	0	0.611	3.54	139.9	3.57	5	0.9	12	2.6	0.5	0.1	1.037	6	2.7	0.5	9.2	2.4	1.77	61.8	37.4	24.4	1.53	5.7
LE	50	146	77	9.36	0.326	0.083	0.78	0.452	4.85	41.7	0.12	0.184	1.72	93.2	31.8	341	10.9	0.009	0.08	0.064	0.6	154	0.34	308	0.132	0	0	0.66	6.18	141	4.05	9	1.6	22	4.7	0.8	0	1.033	5.5	4.3	0.8	129.1	3.3	8.35	68.8	44.1	24.7	1.79	8.8
LE	72	171	77	8	0.26	0.096	0.77	0.394	4.44	42.5	0.132	0.129	1.03	88.4	28.8	325	10.1	0.003	0.02	0.028	0.22	128	0.28	280	0.112	0	0	0.744	5.96	137.1	4.21	3	0.5	11.3	30.2	5.4	0	1.012	6	5.1	0.9	7.9	5.1	0	68.1	35.1	33	1.06	12.6
LE	74	122	77	5.8	0.274	0.06	0.35	0.354	4.03	44.2	0.138	0.117	0.68	87.8	28.8	328	10.4	0.007	0.04	0.06	0.35	116	0.3	288	0.116	0	0	0.756	4.38	142	3.34	3	0.5	18	5.9	1.1	0.7	1.014	7	6.3	1.1	127.3	3.3	0	63.2	37.1	26.1	1.42	9.9
LE	83	132	80	9.24	0.355	0.093	0.86	0.39	4.37	44.7	0.137	0.253	2.34	89.2	30.9	346	11.2	0.008	0.07	0.023	0.21	135	0.19	167	0.148	0	0	0.623	5.76	143.7	3.28	2	0.4	21.8	2.2	0.4	0	1.014	7.5	1	0.2	739.8	1.01	0	59.6	34	25.6	1.33	12.3
LE	77	147	90	8.09	0.175	0.079	0.64	0.337	3.64	59.7	0.172	0.214	1.73	92.6	29.4	318	9.2	0.007	0.06	0.053	0.43	107	0.32	350	0.086	0	0	0.647	5.23	135.6	4.44	59	10.6	11.6	20	3.6	2.2	1.02	7	52.7	9.5	24.6	47.5	0	80.4	36.2	44.2	0.82	5.6
LE	75	114	67	8.87	0.273	0.107	0.95	0.4	4.4	45.9	0.138	0.216	1.92	90.9	31.1	343	10.3	0.008	0.07	0.057	0.51	137	0.25	239	0.11	0	0	0.612	5.42	136.9	3.95	145	26.1	21.7	6	1.1	0.1	1.011	6.5	1.2	0.2	15063.9	0.1	0.12	68.8	41.9	26.9	1.56	15.2
LE	60	117	88	9.59	0.287	0.046	0.44	0.433	4.56	43.4	0.125	0.369	3.54	95	31.6	333	10.5	0.003	0.03	0.014	0.13	144	0.19	185	0.124	0	0	0.568	5.45	143.8	4.12	5	0.9	23.2	3.1	0.6	0	1.014	5	1.3	0.2	9.5	0.2	0.13	65	41.5	23.5	1.77	7
LE	68	138	86	6.62	0.275	0.051	0.34	0.366	3.84	44.6	0.128	0.224	1.48	95.3	31.5	331	10.3	0.003	0.02	0.017	0.11	121	0.14	136	0.12	0	0	0.705	4.67	141.7	4.18	981	176.6	9	7.1	1.3	0	1.01	6.5	4.1	0.7	22286.8	0.2	7.3	65.4	33.7	31.7	1.06	7.7
LE	80	128	73	9.26	0.024	0.144	1.33	0.349	4.19	38.8	0.127	0.096	0.89	83.3	27.4	230	10.1	0.103	0.03	0.042	0.39	115	0.28	274	0.104	0	0	0.715	6.62	131	4.62	1	0.2	13.1	3.5	0.6	0	1.013	6	1.3	0.2	6	1	0	78.2	37.3	40.9	0.91	12.1
LE	69	114	68	6.46	0.409	0.135	0.87	0.311	3.34	59	0.177	0.204	1.32	93.1	29.9	322	12.2	0.009	0.06	0.076	0.49	100	0.19	157	0.144	0	0	0.576	3.72	136.4	4.01	22	3.96	3.6	95.1	17.1	0	1.006	5	2.1	0.4	14.9	1.6	0	54.7	32.5	22.2	1.46	15.2
LE	67	123	71	8.83	0.286	0.074	0.65	0.326	3.73	45.2	0.14	0.176	1.55	87.4	28.2	322	10.4	0.005	0.04	0.046	0.41	105	0.32	305	0.119	0	0	0.699	6.18	134.5	4.17	3	0.54	11.4	4.8	0.9	0	1.015	8.5	0.7	0.1	13.6	0.1	0	67.8	38.9	28.9	1.35	5.6
OE	57	116	78	6.17	0.25	0.076	0.47	0.422	4.84	44.5	0.14	0.227	1.4	87.2	28.5	327	10	0.011	0.07	0.032	0.2	138	0.28	285	0.108	0	0	0.654	4.03	140	4.38	1	0.2	23.4	2.4	0.4	0	1.018	6	1.1	0.2	78	1.1	0.78	71.4	40.8	30.6	1.33	8
OE	59	128	82	7.22	0.309	0.087	0.63	0.415	4.75	44.4	0.139	0.271	1.96	87.4	28.6	328	10.8	0.004	0.03	0.046	0.33	136	0.22	204	0.131	0	0	0.592	4.27	139.4	4.18	1	0.2	19	1.7	0.3	0	1.013	6.5	0.3	0.1	45	0.2	0	62.5	38.9	23.6	1.65	5.1
OE	81	136	78	6.1	0.184	0.072	0.44	0.442	4.93	43.6	0.132	0.146	0.89	89.7	30	335	9.2	0.008	0.05	0.03	0.18	148	0.31	338	0.096	0	0	0.744	4.54	130.5	4.21	7	1.3	9.1	14.6	2.6	0	1.01	6.5	2.6	0.5	68.5	2.2	0.5	73.8	35.5	38.3	0.93	8.5
OE	67	132	80	8.25	0.247	0.057	0.47	0.34	3.8	37.9	0.118	0.194	1.6	89.5	30.3	338	9.9	0.005	0.04	0.029	0.24	115	0.3	306	0.11	0	0	0.715	5.9	141.5	3.66	7	1.3	8.8	6.9	1.2	0	1.01	7	3	0.5	62.6	2.5	0.37	71.5	41.2	30.3	1.36	6.5
OE	73	98	67	11.52	0.536	0.082	0.95	0.412	4.52	42.2	0.128	0.434	5	91.2	31	340	13.6	0.003	0.03	0.02	0.23	140	0.26	188	0.197	0	0	0.461	5.31	135.2	4.11	11	1.98	15.9	9.3	1.67	3.6	1.016	6.2	3.7	0.6	49.9	2.9	9.25	64	37.2	26.8	1.39	10.6
OE	58	123	73	11.43	0.234	0.066	0.75	0.432	5.06	38.7	0.127	0.182	2.08	85.4	29.6	347	9.8	0.005	0.06	0.101	1.15	150	0.25	257	0.113	0	0	0.646	7.39	137.7	3.6	6	1.1	10.6	6.8	1.2	0.1	1.014	6	0.9	0.2	22.8	0.6	2.32	69.7	44.9	24.8	1.81	14.3
OE	52	144	101	4.97	0.25	0.07	0.35	0.373	4.14	44.8	0.138	0.306	1.52	90.1	31.4	349	10	0.004	0.02	0.036	0.18	130	0.16	164	0.113	0	0	0.584	2.9	140.1	3.86	6	1.1	18.8	26.7	4.8	43.4	1.018	5.5	5.2	0.9	138	3.2	0	62.1	44.2	17.9	2.47	8.8
OE	51	138	98	6.56	0.377	0.075	0.49	0.434	4.83	39.2	0.12	0.305	2	89.9	30.4	339	11.5	0.006	0.04	0.011	0.07	147	0.22	187	0.142	0	0	0.603	3.96	140.7	3.88	1	0.2	9.1	11.1	2	0.1	1.005	6	0.3	0.1	3.1	0	0.38	66.5	43.7	22.8	1.92	12.5
OE	58	153	74	7.29	0.201	0.055	0.4	0.439	4.78	38.7	0.113	0.311	2.27	91.8	31	337	9.4	0.005	0.04	0.033	0.324	148	0.27	283	0.101	0.1	0.01	0.596	4.34	140.2	4.4	16	2.9	26.6	6.7	1.2	0.2	1.021	5.5	8.8	1.6	8.7	5	0	74.7	48.5	26.2	1.85	9.3
OE	56	130	82	9.81	0.19	0.042	0.41	0.347	3.79	54.4	0.171	0.22	2.16	91.6	28.8	314	9.2	0.002	0.02	0.023	0.23	109	0.31	342	0.099	0.02	0.0015	0.713	6.99	137	4	70	12.6	16.2	16.9	3	0.5	1.009	7.5	6.5	1.2	43.6	6.1	0.64	68.3	41	27.4	1.56	5.5
OE	69	132	85	8.75	0.28	0.067	0.59	0.386	5.73	36.5	0.154	0.294	2.57	67.4	20.8	308	10.3	0.003	0.03	0.013	0.11	119	0.266	165	0.1215	0	0	0.623	5.45	140.4	4.44	4	0.7	17.6	1.6	0.3	0.9	1.023	6.5	3	0.5	8.6	2	0.67	67.6	40.9	26.7	1.53	6.7
OE	68	142	68	6.32	0.392	0.074	0.47	0.418	4.74	45.3	0.141	0.177	1.12	88.2	30	340	11.8	0.006	0.04	0.025	0.16	142	0.21	179	0.144	0	0	0.718	4.53	142.4	3.93	3	0.5	15.5	2.7	0.5	0.2	1.015	6.5	2.9	0.5	7.2	2.8	1.8	58.4	35.3	23.1	1.53	6
OE	74	149	82	9.83	0.269	0.083	0.82	0.488	5.31	39.6	0.118	0.136	1.34	91.9	31.1	338	10.2	0.007	0.07	0.038	0.37	165	0.33	325	0.118	0	0	0.736	7.23	140.5	3.93	26	4.7	18.6	19.7	3.5	0	1.025	6	5	0.9	90.5	3.9	0.66	74.6	49.7	25.2	1.96	19.4
OE	60	148	91	8.32	0.197	0.055	0.46	0.434	4.9	40.7	0.125	0.239	1.99	88.6	20.9	327	9.3	0.012	0.1	0.102	0.85	142	0.23	244	0.101	0	0	0.592	4.93	140	3.79	1	0.18	19.5	2.9	0.5	0	1.021	5.5	1.7	0.3	51.2	1.3	0.53	64.8	42.7	22.1	1.93	8.6
OE	66	176	92	7.87	0.246	0.079	0.62	0.446	4.66	46.3	0.135	0.213	1.68	96.7	31.9	333	9.8	0.005	0.04	0.02	0.15	149	0.124	126	0.16	0	0	0.683	5.38	140.9	3.61	4	0.72	25.5	50.4	9.1	0	1.021	6.5	4	0.7	31.8	3.8	0.5	62.5	38.2	24.3	1.57	5.8
OE	69	133	77	6.62	0.246	0.077	0.51	0.421	4.64	41.3	0.126	0.221	1.46	90.7	30.6	337	10	0.009	0.06	0.036	0.24	142	0.32	326	0.11	0	0	0.657	4.35	133.8	4.54	2	0.36	10.6	1.2	0.2	0	1.014	6.5	1	0.2	267.2	0.8	0.13	75.5	41.4	34.1	1.21	8.9
OE	50	144	73	6.93	0.216	0.068	0.47	0.361	4.31	41.1	0.137	0.278	1.93	83.8	28.1	335	9.7	0.006	0.04	0.045	0.31	121	0.36	374	0.1	0	0	0.603	4.18	139	4.11	11	1.98	15.9	9.3	1.67	3.6	1.016	6	3.6	0.7	49.9	2.9	9.25	66.7	39.4	27.3	1.44	6
OE	66	121	64	4.25	0.236	0.066	0.28	0.35	3.68	43.3	0.126	0.287	1.22	95.1	32.6	343	9.8	0.019	0.08	0.04	0.17	120	0.27	277	0.107	0	0	0.588	2.5	130.2	5.15	1	0.18	9.9	4.8	0.9	0	1.017	5.5	1.3	0.2	56.8	0.4	0	67.5	31.6	35.9	0.88	5.5
OE	73	140	81	6.47	0.336	0.051	0.33	0.381	4.37	42.4	0.132	0.195	1.26	87.2	29.7	341	11	0.008	0.05	0.173	1.12	130	0.26	239	0.131	0.2	0.01	0.573	3.71	139.3	4.33	1	0.2	14.5	0.3	0.1	0	1.017	5.5	0.3	0.1	2.6	0.3	0	75	45.9	29.1	1.58	9.9
OE	61	120	75	7.51	0.232	0.068	0.51	0.431	5.12	37.4	0.125	0.237	1.78	84.2	29.3	348	9.7	0.001	0.01	0.011	0.08	150	0.19	197	0.11	0.02	0.0015	0.683	5.13	138.54	4.13	7	1.3	21.4	1.1	0.2	0.1	1.013	6.5	0.3	0.1	1	0.3	0	65.5	42.2	23.3	1.81	6.2
OE	63	96	61	14.55	0.342	0.058	0.85	0.409	4.38	43.1	0.127	0.14	2.03	93.4	31.5	337	11.2	0.004	0.06	0.02	0.29	138	0.31	278	0.129	0.1	0.01	0.778	11.32	140.6	4.38	3	0.5	4	4.6	0.8	0	1.004	6	0.6	0.1	3.1	0.6	0	73	37.7	35.3	1.07	16.1
OE	56	92	63	8.72	0.349	0.072	0.63	0.354	4.37	38.7	0.132	0.256	2.23	81	27.5	339	11.2	0.003	0.03	0.022	0.19	120	0.4	353	0.132	0	0	0.647	5.64	140	4.23	52	9.4	18.8	3.4	0.6	26	1.031	6	24.5	4.4	8.3	21.4	175.7	67.8	40.3	27.5	1.47	8.6
HC	56
HC	68
HC	53
HC	69
HC	82
HC	57
HC	75
HC	80
HC	69
HC	77
HC	63
HC	57
HC	59
HC	68
HC	78
HC	60
HC	65
HC	70
HC	56
HC	71
[truncated: 20 more columns]
